# Supplementary material for: Precise genome-wide mapping of single nucleosomes and linkers in vivo
Source: Genome Biol. 2018 Feb 9;19:19. doi: 10.1186/s13059-018-1398-0 (PMC5807854; doi:10.1186/s13059-018-1398-0)
Supplement: Supplementary file 2 — The coordinates of the dominant positions of +1 and –1 nucleosomes identified in this study. (XLSX 396 kb) [file 13059_2018_1398_MOESM2_ESM.xlsx]

## Sheet: Supplemental_Table_S1
ORF	Chr	ORF Start	ORF End	Strand	TSS	TTS	+1 nucleosome	-1 nucleosome	NDR Center	NDR Width
YAL068C	chrI	2169	1807	-1	2169	1665	2386	2663	2525	130
YAL067C	chrI	9016	7235	-1	9191	7058	9172	9397	9285	78
YAL064W	chrI	21566	21850	1	21566	22160	21260	20641	20951	472
YAL063C	chrI	27968	24000	-1	28211	23927	28520	28844	28682	177
YAL062W	chrI	31567	32940	1	31188	33011	31158	30883	31021	128
YAL060W	chrI	35155	36303	1	35107	36387	35244	35058	35151	39
YAL059W	chrI	36509	37147	1	36559	37344	36587	36304	36446	136
YAL058W	chrI	37464	38972	1	37449	39011	37446	37232	37339	67
YAL056W	chrI	39259	41901	1	39215	41980	39270	38976	39123	147
YAL055W	chrI	42177	42719	1	42191	42790	42218	41904	42061	167
YAL054C	chrI	45022	42881	-1	45022	42718	45167	45802	45485	488
YAL053W	chrI	45899	48250	1	45744	48310	45802	45167	45485	488
YAL051W	chrI	48564	51707	1	48564	51856	48587	48245	48416	195
YAL049C	chrI	52595	51855	-1	52661	51719	52601	52879	52740	131
YAL048C	chrI	54789	52801	-1	54825	52616	54739	54944	54842	58
YAL047C	chrI	56857	54989	-1	56857	54937	56816	57038	56927	75
YAL046C	chrI	57385	57029	-1	57383	56911	57348	57564	57456	69
YAL044C	chrI	58462	57950	-1	58476	57868	58436	58695	58566	112
YAL043C	chrI	61052	58695	-1	61076	58626	61038	61336	61187	151
YAL042W	chrI	61316	62563	1	61274	62654	61336	61038	61187	151
YAL041W	chrI	62840	65404	1	62776	65463	62814	62549	62682	118
YAL040C	chrI	67520	65778	-1	67844	65601	67839	68730	68285	744
YAL039C	chrI	69525	68716	-1	69581	68654	69521	69991	69756	323
YAL038W	chrI	71786	73288	1	71759	73452	71842	70796	71319	899
YAL036C	chrI	76152	75043	-1	76189	74850	76159	76449	76304	143
YAL035W	chrI	76427	79435	1	76401	79555	76449	76159	76304	143
YAL034W-A	chrI	79718	80587	1	79689	80675	79736	79467	79602	122
YAL034C	chrI	81951	80710	-1	81951	80563	81980	82219	82100	92
YAL033W	chrI	82706	83227	1	82701	83299	82763	82522	82643	94
YAL032C	chrI	84474	83335	-1	84494	83204	84453	84715	84584	115
YAL031C	chrI	87031	84749	-1	87078	84595	87041	87312	87177	124
YAL030W	chrI	87286	87752	1	87264	87862	87312	87041	87177	124
YAL029C	chrI	92270	87855	-1	92522	87695	92471	92904	92688	286
YAL028W	chrI	92900	94486	1	92854	94606	92904	92471	92688	286
YAL027W	chrI	94687	95472	1	94607	95578	94687	94465	94576	75
YAL026C	chrI	99697	95630	-1	99783	95482	99739	99972	99856	86
YAL025C	chrI	101145	100225	-1	101168	100022	101143	101433	101288	143
YAL024C	chrI	105872	101565	-1	105976	101371	105922	106203	106063	134
YAL023C	chrI	108551	106272	-1	108639	106143	108612	108922	108767	163
YAL022C	chrI	110430	108877	-1	110446	108835	110395	110682	110539	140
YAL021C	chrI	113359	110846	-1	113403	110616	113356	113623	113490	120
YAL020C	chrI	114615	113614	-1	114630	113537	114573	114863	114718	143
YAL019W	chrI	114919	118314	1	114809	118386	114863	114573	114718	143
YAL017W	chrI	120225	124295	1	119858	124459	119925	119609	119767	169
YAL016W	chrI	124879	126786	1	124798	126875	124840	124592	124716	101
YAL015C	chrI	128102	126903	-1	128102	126896	128041	128272	128157	84
YAL014C	chrI	129019	128252	-1	129067	128091	129018	129294	129156	129
YAL013W	chrI	129270	130487	1	129236	130583	129294	129018	129156	129
YAL012W	chrI	130799	131983	1	130744	132082	130757	130459	130608	151
YAL011W	chrI	132199	134076	1	132195	134178	132222	131997	132110	78
YAL010C	chrI	135665	134184	-1	135706	134136	135641	135868	135755	80
YAL009W	chrI	135854	136633	1	135813	136780	135868	135641	135755	80
YAL008W	chrI	136914	137510	1	136866	137637	136916	136694	136805	75
YAL007C	chrI	138345	137698	-1	138420	137522	138374	138666	138520	145
YAL005C	chrI	141431	139503	-1	141493	139357	141545	142202	141874	510
YAL003W	chrI	142174	143160	1	142153	143368	142202	141563	141883	492
YAL002W	chrI	143707	147531	1	143551	147565	143682	143315	143499	220
YAL001C	chrI	151166	147594	-1	151204	147539	151153	151396	151275	96
YAR002W	chrI	152257	153876	1	152215	153962	152270	151998	152134	125
YAR002C-A	chrI	154724	154065	-1	154740	153989	154714	154985	154850	124
YAR003W	chrI	155005	156285	1	154951	156285	154985	154714	154850	124
YAR007C	chrI	158619	156754	-1	158682	156681	158635	158915	158775	133
YAR008W	chrI	158966	159793	1	158868	159860	158915	158635	158775	133
YAR014C	chrI	168871	166742	-1	169021	166557	168970	169282	169126	165
YAR015W	chrI	169375	170295	1	169272	170390	169282	168970	169126	165
YAR018C	chrI	171703	170396	-1	171719	170263	171709	171981	171845	125
YAR019C	chrI	175135	172211	-1	175135	172119	175121	175359	175240	91
YAR027W	chrI	183770	184477	1	183688	184552	183728	183466	183597	115
YAR033W	chrI	188107	188811	1	188065	188904	188115	187846	187981	122
YAR042W	chrI	192619	196185	1	192595	196418	192628	192315	192472	166
YAR071W	chrI	225460	226863	1	225420	226913	225195	224965	225080	83
YBL108C-A	chrII	7733	7605	-1	7733	7527	8189	8467	8328	131
YBL106C	chrII	13879	10847	-1	13946	10773	13942	14185	14064	96
YBL105C	chrII	17696	14241	-1	17966	14104	17910	18196	18053	139
YBL103C	chrII	23536	22076	-1	23790	21715	23752	24041	23897	142
YBL102W	chrII	24098	24745	1	24010	24938	24041	23752	23897	142
YBL101C	chrII	28299	24946	-1	28583	24810	28379	28585	28482	59
YBL099W	chrII	37053	38690	1	36766	38922	36802	36232	36517	423
YBL098W	chrII	39145	40527	1	39125	40644	39167	38920	39044	100
YBL097W	chrII	40831	43095	1	40781	43308	40811	40539	40675	125
YBL093C	chrII	44918	44256	-1	44998	44039	44984	45620	45302	489
YBL092W	chrII	45645	46370	1	45582	46517	45620	44984	45302	489
YBL091C-A	chrII	47180	46565	-1	47193	46559	47125	47371	47248	99
YBL091C	chrII	48628	47363	-1	48659	47273	48599	48846	48723	100
YBL090W	chrII	48825	49358	1	48794	49477	48846	48599	48723	100
YBL089W	chrII	49574	50953	1	49510	51261	49609	49389	49499	73
YBL088C	chrII	59382	51019	-1	59438	50935	59345	59559	59452	67
YBL087C	chrII	60739	59822	-1	60762	59722	60780	61247	61014	320
YBL085W	chrII	63876	66818	1	63661	66929	63743	63444	63594	152
YBL084C	chrII	69445	67169	-1	69543	66923	69499	69772	69636	126
YBL082C	chrII	71127	69751	-1	71409	69658	71346	71601	71474	108
YBL080C	chrII	74695	73070	-1	74778	72965	74713	74972	74843	112
YBL079W	chrII	75259	79767	1	75206	79852	75240	74972	75106	121
YBL078C	chrII	80731	80378	-1	80813	80378	80703	80998	80851	148
YBL076C	chrII	84261	81043	-1	84269	80947	84249	84562	84406	166
YBL075C	chrII	86448	84499	-1	86448	84418	86582	86796	86689	67
YBL074C	chrII	87789	86722	-1	87803	86722	87778	88024	87901	99
YBL072C	chrII	89440	88523	-1	89116	88403	89435	89992	89714	410
YBL071W-A	chrII	89978	90226	1	89935	90472	89992	89435	89714	410
YBL069W	chrII	90741	92030	1	90669	92111	90698	90438	90568	113
YBL068W	chrII	92414	93394	1	92365	93483	92423	92135	92279	141
YBL067C	chrII	95882	93639	-1	96169	93523	96098	96364	96231	119
YBL064C	chrII	101156	100371	-1	101224	100299	101166	101509	101338	196
YBL063W	chrII	101886	105221	1	101886	105317	101921	101659	101790	115
YBL061C	chrII	107406	105316	-1	107510	105213	107465	107716	107591	104
YBL060W	chrII	107932	109995	1	107870	110039	107929	107716	107823	66
YBL059C-A	chrII	110539	110125	-1	110561	109965	110517	110727	110622	63
YBL058W	chrII	111437	112708	1	111396	112825	111444	111170	111307	127
YBL057C	chrII	113427	112801	-1	113447	112734	113415	113711	113563	149
YBL056W	chrII	113762	115168	1	113682	115535	113711	113415	113563	149
YBL055C	chrII	116829	115573	-1	116815	115479	116843	117161	117002	171
YBL054W	chrII	117589	119166	1	117478	119311	117448	117161	117305	140
YBL052C	chrII	121874	119379	-1	122062	119310	122090	122372	122231	135
YBL051C	chrII	124759	122753	-1	124822	122603	124781	125091	124936	163
YBL050W	chrII	125125	126119	1	125058	126186	125091	124781	124936	163
YBL049W	chrII	126828	127244	1	126622	127244	126318	126044	126181	127
YBL047C	chrII	132040	127895	-1	132211	127751	132148	132442	132295	147
YBL046W	chrII	132424	133749	1	132416	133931	132442	132148	132295	147
YBL045C	chrII	135516	134143	-1	135640	133840	135660	136366	136013	559
YBL043W	chrII	136688	137461	1	136555	137644	136367	135664	136016	556
YBL042C	chrII	140260	138341	-1	140316	138150	140332	140965	140649	486
YBL041W	chrII	141247	141972	1	141216	142028	141272	140965	141119	160
YBL040C	chrII	142868	142112	-1	142900	142012	142851	143098	142975	100
YBL039C	chrII	145728	143989	-1	145782	143807	145775	146154	145965	232
YBL038W	chrII	146187	146885	1	146130	146947	146154	145775	145965	232
YBL037W	chrII	147209	150286	1	147129	150403	147175	146900	147038	128
YBL036C	chrII	151220	150447	-1	151269	150301	151184	151479	151332	148
YBL035C	chrII	153610	151493	-1	153688	151382	153669	153951	153810	135
YBL034C	chrII	158389	153848	-1	158215	153698	158417	158716	158567	152
YBL033C	chrII	159693	158656	-1	159709	158489	159664	160154	159909	343
YBL032W	chrII	160184	161329	1	160094	161532	160154	159664	159909	343
YBL031W	chrII	161699	162715	1	161665	162874	161714	161433	161574	134
YBL030C	chrII	163997	163041	-1	164141	162741	164068	164488	164278	273
YBL028C	chrII	167838	167518	-1	167860	167433	167845	168426	168136	434
YBL027W	chrII	168423	169376	1	168371	169460	168458	167845	168152	466
YBL026W	chrII	170623	171038	1	170581	171164	170625	170355	170490	123
YBL025W	chrII	171481	171918	1	171413	171918	171472	171222	171347	103
YBL024W	chrII	172534	174588	1	172528	174708	172531	172245	172388	139
YBL023C	chrII	177526	174920	-1	177611	174765	177553	177846	177700	146
YBL022C	chrII	181275	177874	-1	181394	177798	181359	181625	181492	119
YBL021C	chrII	182094	181660	-1	182141	181490	182071	182355	182213	137
YBL020W	chrII	182401	184125	1	182319	184214	182355	182071	182213	137
YBL019W	chrII	184353	185915	1	184301	186030	184362	184154	184258	61
YBL018C	chrII	186474	185998	-1	186515	185962	186465	186780	186623	168
YBL017C	chrII	191583	186844	-1	191764	186777	191715	192016	191866	154
YBL016W	chrII	192451	193512	1	192428	193647	192408	192147	192278	114
YBL015W	chrII	194122	195702	1	194045	195736	193946	193524	193735	275
YBL014C	chrII	201748	199064	-1	201777	198947	201726	202049	201888	176
YBL013W	chrII	202056	203261	1	201990	203261	202049	201726	201888	176
YBL011W	chrII	203538	205817	1	203437	206019	203507	203071	203289	289
YBL009W	chrII	207194	209224	1	207152	209338	207185	206916	207051	122
YBL008W	chrII	209653	212175	1	209653	212279	209634	209400	209517	87
YBL007C	chrII	216366	212632	-1	216366	212548	216401	216643	216522	95
YBL006C	chrII	217129	216587	-1	217133	216405	217110	217393	217252	136
YBL005W	chrII	217470	220400	1	217408	220685	217393	217110	217252	136
YBL004W	chrII	227636	235117	1	227529	235202	227578	227256	227417	175
YBL003C	chrII	235792	235394	-1	235827	235221	235922	236536	236229	467
YBL002W	chrII	236492	236887	1	236469	237079	236536	235922	236229	467
YBL001C	chrII	237467	237153	-1	237528	237078	237460	237744	237602	137
YBR001C	chrII	241283	238941	-1	241431	238872	241406	241663	241535	110
YBR002C	chrII	242568	241708	-1	242589	241599	242541	242827	242684	139
YBR003W	chrII	242809	244230	1	242780	244360	242827	242541	242684	139
YBR004C	chrII	245667	244366	-1	245683	244273	245590	245903	245747	166
YBR005W	chrII	245906	246547	1	245871	246731	245903	245590	245747	166
YBR006W	chrII	247010	248503	1	246884	248645	246932	246652	246792	133
YBR009C	chrII	255684	255373	-1	255723	255209	255616	255825	255721	62
YBR010W	chrII	256331	256741	1	256303	256902	256196	255825	256011	224
YBR011C	chrII	257975	257112	-1	258014	257000	257969	258277	258123	161
YBR014C	chrII	267336	266725	-1	267396	266529	267300	267649	267475	202
YBR015C	chrII	269503	267710	-1	269503	267571	269559	269814	269687	108
YBR016W	chrII	270247	270633	1	270198	270836	270260	269942	270101	171
YBR017C	chrII	273703	270947	-1	273755	270773	273707	274000	273854	146
YBR018C	chrII	275527	274427	-1	275527	274283	275586	275876	275731	143
YBR019C	chrII	278352	276253	-1	278352	276151	278471	278790	278631	172
YBR020W	chrII	279021	280607	1	279021	280655	278790	278471	278631	172
YBR021W	chrII	281443	283344	1	281325	283434	281344	280871	281108	326
YBR022W	chrII	283738	284271	1	283676	284426	283728	283479	283604	102
YBR023C	chrII	287925	284428	-1	288074	284300	288048	288305	288177	110
YBR024W	chrII	289445	290350	1	289353	290580	289390	289135	289263	108
YBR025C	chrII	291865	290681	-1	291886	290477	291891	292257	292074	219
YBR026C	chrII	294019	292877	-1	294040	292761	294024	294288	294156	117
YBR029C	chrII	297742	296369	-1	297822	296241	297772	298039	297906	120
YBR030W	chrII	298292	299950	1	298021	300119	298039	297772	297906	120
YBR031W	chrII	300166	301254	1	300150	301347	300173	299859	300016	167
YBR034C	chrII	305976	304930	-1	305990	304740	305967	306297	306132	183
YBR035C	chrII	306955	306269	-1	306982	306170	306942	307176	307059	87
YBR036C	chrII	310313	309081	-1	310361	308887	310324	310620	310472	149
YBR037C	chrII	311452	310565	-1	311493	310495	311432	311818	311625	239
YBR038W	chrII	311898	314789	1	311857	314971	311818	311432	311625	239
YBR039W	chrII	315575	316510	1	315488	316688	315547	315261	315404	139
YBR040W	chrII	316968	317864	1	316786	317864	316852	316621	316737	84
YBR041W	chrII	318266	320275	1	318213	320417	318260	317986	318123	127
YBR042C	chrII	321609	320416	-1	321654	320346	321611	321850	321731	92
YBR043C	chrII	323945	321876	-1	324094	321771	324051	324346	324199	148
YBR044C	chrII	326059	324341	-1	326142	324268	326095	326378	326237	136
YBR045C	chrII	330092	328173	-1	330092	328027	330247	330507	330377	113
YBR046C	chrII	331511	330507	-1	331542	330248	331497	331795	331646	151
YBR048W	chrII	332831	333812	1	332813	334020	332819	332367	332593	305
YBR049C	chrII	336818	334386	-1	336941	334141	336833	337248	337041	268
YBR050C	chrII	338199	337183	-1	338376	337183	338410	338695	338553	138
YBR052C	chrII	339352	338720	-1	339416	338663	339352	339649	339501	150
YBR054W	chrII	343101	344135	1	342787	344360	342560	342248	342404	165
YBR055C	chrII	347301	344602	-1	347325	344509	347249	347476	347363	80
YBR057C	chrII	353293	352193	-1	353383	352089	353341	353780	353561	292
YBR058C	chrII	356017	353672	-1	356041	353516	355995	356260	356128	118
YBR058C-A	chrII	356566	356324	-1	356625	356153	356572	356862	356717	143
YBR059C	chrII	360187	356861	-1	360298	356762	360257	360678	360468	274
YBR060C	chrII	362514	360652	-1	362632	360609	362578	362897	362738	172
YBR061C	chrII	365719	364787	-1	365726	364634	365672	365929	365801	110
YBR065C	chrII	369678	368584	-1	369750	368276	369689	370021	369855	185
YBR066C	chrII	370699	370037	-1	370751	369948	370926	371423	371175	350
YBR067C	chrII	372735	372103	-1	372786	371984	373107	373461	373284	207
YBR068C	chrII	375690	373861	-1	375729	373642	375668	376378	376023	563
YBR069C	chrII	378433	376574	-1	378538	376429	378533	379115	378824	435
YBR070C	chrII	379934	379221	-1	379987	379178	379968	380262	380115	147
YBR072W	chrII	382030	382674	1	381956	382840	382054	381873	381964	34
YBR073W	chrII	383112	385988	1	383154	386050	383157	382888	383023	122
YBR076W	chrII	390227	391291	1	390227	391291	390154	389879	390017	128
YBR077C	chrII	392293	391805	-1	392352	391577	392281	392836	392559	408
YBR078W	chrII	393123	394742	1	392947	394894	392836	392281	392559	408
YBR079C	chrII	398277	395383	-1	398302	395294	398264	398555	398410	144
YBR080C	chrII	400890	398614	-1	400916	398464	400876	401195	401036	172
YBR081C	chrII	405251	401253	-1	405397	401105	405338	405594	405466	109
YBR082C	chrII	407169	406628	-1	407234	406461	407150	407601	407376	304
YBR083W	chrII	409169	410629	1	409122	410704	408927	408484	408706	296
YBR084W	chrII	411054	413981	1	411040	414073	411046	410713	410880	186
YBR084C-A	chrII	415261	414186	-1	415311	414069	415277	415923	415600	499
YBR085W	chrII	415983	416906	1	415919	417077	415923	415277	415600	499
YBR086C	chrII	423041	420201	-1	423344	420078	423242	423539	423391	150
YBR087W	chrII	423765	424829	1	423754	424889	423797	423579	423688	71
YBR088C	chrII	425766	424990	-1	425806	424923	425827	426121	425974	147
YBR089C-A	chrII	426873	426190	-1	426873	426015	426732	427183	426958	304
YBR091C	chrII	427484	427155	-1	427525	427061	427476	427753	427615	130
YBR092C	chrII	429101	427698	-1	429115	427647	429168	429603	429386	288
YBR093C	chrII	430951	429548	-1	430986	429492	431205	431394	431300	42
YBR094W	chrII	432036	434297	1	431970	434402	432018	431759	431889	112
YBR095C	chrII	435698	434406	-1	435738	434314	435690	435972	435831	135
YBR097W	chrII	436951	441315	1	436920	441394	436955	436694	436825	114
YBR098W	chrII	441515	443590	1	441517	443745	441548	441272	441410	129
YBR101C	chrII	444693	443821	-1	444765	443743	444696	445013	444855	170
YBR102C	chrII	447323	445062	-1	447354	444956	447332	447597	447465	118
YBR103W	chrII	447709	449316	1	447549	449364	447597	447332	447465	118
YBR104W	chrII	449667	450656	1	449579	450740	449590	449278	449434	165
YBR105C	chrII	451969	450881	-1	451995	450721	452060	452648	452354	441
YBR106W	chrII	452658	453224	1	452625	453364	452648	452090	452369	411
YBR107C	chrII	454530	453793	-1	454551	453793	454535	454814	454675	132
YBR108W	chrII	454822	457665	1	454807	457852	454814	454535	454675	132
YBR109C	chrII	458362	457919	-1	458401	457724	458357	458627	458492	123
YBR110W	chrII	458872	460221	1	458657	460318	458860	458627	458744	86
YBR111C	chrII	461873	461178	-1	461856	461107	461893	462164	462029	124
YBR111W-A	chrII	462139	462579	1	462138	462742	462164	461893	462029	124
YBR112C	chrII	465770	462870	-1	465964	462642	465908	466717	466313	662
YBR114W	chrII	467248	469620	1	467130	469679	467218	466861	467040	210
YBR115C	chrII	473926	469748	-1	474013	469611	473993	474347	474170	207
YBR117C	chrII	476437	474392	-1	476674	474235	476621	476866	476744	98
YBR118W	chrII	477671	479047	1	477649	479137	477695	477057	477376	491
YBR119W	chrII	479338	480323	1	479298	480467	479350	479035	479193	168
YBR120C	chrII	480923	480435	-1	481006	480375	480957	481251	481104	147
YBR121C	chrII	483367	481364	-1	483444	481261	483444	483770	483607	179
YBR122C	chrII	484503	483970	-1	484536	483774	484493	484786	484640	146
YBR123C	chrII	486691	484742	-1	486759	484677	486698	487010	486854	165
YBR125C	chrII	488380	487199	-1	488559	487061	488499	488824	488662	178
YBR126C	chrII	490392	488905	-1	490499	488774	490443	490890	490667	300
YBR127C	chrII	492822	491269	-1	492886	491103	492822	493115	492969	146
YBR128C	chrII	494115	493081	-1	494147	492798	494093	494357	494225	117
YBR129C	chrII	495339	494353	-1	495374	494219	495333	495621	495477	141
YBR130C	chrII	496869	495592	-1	496929	495479	496883	497177	497030	147
YBR131W	chrII	497163	499277	1	497119	499352	497177	496883	497030	147
YBR132C	chrII	501442	499652	-1	501553	499352	501562	501856	501709	147
YBR133C	chrII	504287	501804	-1	504400	501663	504384	504808	504596	277
YBR135W	chrII	504854	505306	1	504754	505510	504808	504384	504596	277
YBR136W	chrII	505668	512774	1	505617	512970	505688	505433	505561	108
YBR137W	chrII	513044	513583	1	512952	513680	512986	512712	512849	127
YBR139W	chrII	515664	517190	1	515659	517223	515690	515371	515531	172
YBR140C	chrII	526628	517350	-1	526628	517239	526881	527181	527031	153
YBR142W	chrII	528317	530638	1	528270	530645	528301	528025	528163	129
YBR143C	chrII	532182	530869	-1	532221	530735	532194	532527	532361	186
YBR145W	chrII	533762	534817	1	533721	534918	533682	533370	533526	165
YBR146W	chrII	535260	536096	1	535197	536318	535233	534960	535097	126
YBR147W	chrII	536575	537465	1	536575	537494	536471	536205	536338	119
YBR148W	chrII	537876	539705	1	537689	539787	537762	537468	537615	147
YBR149W	chrII	539987	541021	1	539918	541118	540004	539693	539849	164
YBR150C	chrII	544493	541209	-1	544524	541143	544463	544943	544703	333
YBR151W	chrII	545028	545978	1	544915	546108	544943	544463	544703	333
YBR152W	chrII	546376	547251	1	546322	547251	546376	546108	546242	121
YBR153W	chrII	547460	548194	1	547410	548241	547441	547179	547310	115
YBR154C	chrII	549009	548362	-1	549100	548266	549055	549344	549200	142
YBR155W	chrII	549771	550928	1	549726	551018	549786	549496	549641	143
YBR156C	chrII	553200	551104	-1	553237	550927	553197	553439	553318	95
YBR158W	chrII	556549	558198	1	556286	558348	556164	555578	555871	439
YBR159W	chrII	558685	559728	1	558660	559815	558699	558421	558560	131
YBR160W	chrII	560078	560974	1	559947	561068	560007	559743	559875	117
YBR161W	chrII	561634	562764	1	561407	563028	561371	560976	561174	248
YBR162C	chrII	564570	563203	-1	564808	562899	564691	565266	564979	428
YBR162W-A	chrII	565231	565428	1	565196	565526	565266	564691	564979	428
YBR163W	chrII	565723	567480	1	565639	567536	565686	565416	565551	123
YBR164C	chrII	568426	567875	-1	568545	567773	568504	568785	568645	134
YBR165W	chrII	568852	569685	1	568760	569731	568785	568504	568645	134
YBR166C	chrII	571200	569842	-1	571252	569753	571187	571463	571325	129
YBR167C	chrII	571890	571468	-1	571926	571400	571866	572088	571977	75
YBR168W	chrII	572371	573612	1	572244	573780	572288	572088	572188	53
YBR169C	chrII	575996	573915	-1	575996	573739	576081	576413	576247	185
YBR170C	chrII	578086	576344	-1	578159	576214	578090	578384	578237	147
YBR171W	chrII	578364	578984	1	578338	579065	578384	578090	578237	147
YBR172C	chrII	581372	579150	-1	581483	579012	581428	581693	581561	118
YBR173C	chrII	582172	581726	-1	582200	581582	582155	582432	582294	130
YBR175W	chrII	582408	583355	1	582395	583458	582432	582155	582294	130
YBR176W	chrII	583720	584658	1	583586	584803	583668	583389	583529	132
YBR177C	chrII	586162	584807	-1	586193	584684	586183	586587	586385	257
YBR179C	chrII	589114	586547	-1	589179	586491	589135	589463	589299	181
YBR180W	chrII	589741	591459	1	589741	591459	589690	589463	589577	80
YBR181C	chrII	592774	591712	-1	592827	591630	592765	593247	593006	335
YBR182C	chrII	594864	593506	-1	595027	593200	595024	595302	595163	131
YBR183W	chrII	596115	597065	1	595906	597128	596056	595541	595799	368
YBR185C	chrII	599959	599123	-1	599978	599004	599947	600206	600077	112
YBR186W	chrII	600553	602360	1	600553	602360	600568	600366	600467	55
YBR188C	chrII	604107	603685	-1	604182	603530	604145	604511	604328	219
YBR189W	chrII	604508	605508	1	604470	605578	604511	604145	604328	219
YBR191W	chrII	606270	607140	1	606220	607242	606267	605789	606028	331
YBR192W	chrII	607652	608785	1	607502	609055	607516	607269	607393	100
YBR193C	chrII	609753	609082	-1	609813	608847	609718	609973	609846	108
YBR194W	chrII	610038	610409	1	609969	610565	610000	609718	609859	135
YBR195C	chrII	611882	610614	-1	611875	610490	611872	612094	611983	75
YBR196C	chrII	613900	612236	-1	613935	612072	613918	614529	614224	464
YBR198C	chrII	618523	616127	-1	618597	616036	618537	618862	618700	178
YBR199W	chrII	618909	620303	1	618816	620431	618862	618537	618700	178
YBR200W	chrII	620872	622527	1	620817	622749	620843	620544	620694	152
YBR201W	chrII	623576	624211	1	623440	624335	623490	623200	623345	143
YBR202W	chrII	625772	628309	1	625742	628474	625736	625358	625547	231
YBR203W	chrII	629168	631942	1	628865	632172	628982	628390	628686	445
YBR204C	chrII	633381	632254	-1	633443	631993	633376	633643	633510	120
YBR205W	chrII	633622	634836	1	633575	635014	633643	633376	633510	120
YBR207W	chrII	635146	636543	1	635094	636682	635112	634847	634980	118
YBR208C	chrII	642210	636703	-1	642210	636572	642608	642919	642764	164
YBR210W	chrII	645550	645978	1	645512	646217	645370	645006	645188	217
YBR211C	chrII	647132	646158	-1	647245	646031	647186	647511	647349	178
YBR212W	chrII	647886	649904	1	647480	650110	647511	647186	647349	178
YBR213W	chrII	650368	651192	1	650216	651315	650318	650018	650168	153
YBR214W	chrII	651415	652998	1	651415	653191	651400	651065	651233	188
YBR215W	chrII	653356	655317	1	653315	655425	653359	653090	653225	122
YBR216C	chrII	657600	655576	-1	657633	655283	657592	657841	657717	102
YBR217W	chrII	657832	658392	1	657785	658720	657841	657592	657717	102
YBR218C	chrII	662249	658707	-1	662311	658591	662379	662893	662636	367
YBR221C	chrII	666253	665153	-1	666456	664909	666413	666702	666558	142
YBR222C	chrII	668351	666720	-1	668378	666606	668373	668667	668520	147
YBR223C	chrII	670297	668663	-1	670323	668424	670277	670523	670400	99
YBR227C	chrII	675134	673572	-1	675192	673514	675142	675377	675260	88
YBR228W	chrII	675313	676227	1	675313	676321	675377	675142	675260	88
YBR229C	chrII	679221	676357	-1	679228	676226	679207	679509	679358	155
YBR230C	chrII	680050	679549	-1	680088	679461	680038	680405	680222	220
YBR231C	chrII	683090	682179	-1	683147	682140	683080	683359	683220	132
YBR233W	chrII	683428	684669	1	683300	684839	683359	683080	683220	132
YBR233W-A	chrII	684977	685261	1	684958	685468	684993	684746	684870	100
YBR234C	chrII	686592	685438	-1	686638	685360	686577	686861	686719	137
YBR236C	chrII	691693	690383	-1	691731	690267	691692	691965	691829	126
YBR237W	chrII	691969	694518	1	691925	694611	691965	691692	691829	126
YBR238C	chrII	697302	695107	-1	697302	695093	697425	697909	697667	337
YBR240C	chrII	701842	700490	-1	701842	700261	702132	702497	702315	218
YBR243C	chrII	706793	705447	-1	706825	705389	706769	707025	706897	109
YBR244W	chrII	707528	708016	1	707492	708136	707360	707166	707263	47
YBR245C	chrII	711539	708150	-1	711385	708054	711352	711597	711475	98
YBR247C	chrII	714455	713004	-1	714476	712887	714453	714730	714592	130
YBR248C	chrII	716465	714807	-1	716553	714736	716511	716783	716647	125
YBR249C	chrII	717994	716882	-1	718084	716794	718118	718455	718287	190
YBR250W	chrII	719033	720604	1	719033	720684	718987	718757	718872	83
YBR251W	chrII	721390	722313	1	721322	722394	721384	721131	721258	106
YBR252W	chrII	722611	723054	1	722593	723127	722645	722386	722516	112
YBR253W	chrII	723270	723635	1	723209	723727	723262	723022	723142	93
YBR254C	chrII	724263	723736	-1	724271	723567	724228	724478	724353	103
YBR255W	chrII	724456	726540	1	724433	726607	724478	724228	724353	103
YBR256C	chrII	728102	727386	-1	728137	727322	728096	728375	728236	132
YBR257W	chrII	728885	729724	1	728854	729781	728898	728613	728756	138
YBR258C	chrII	730162	729734	-1	730195	729666	730128	730396	730262	121
YBR260C	chrII	734639	732639	-1	734676	732537	734610	734861	734736	104
YBR261C	chrII	735530	734832	-1	735555	734704	735494	735711	735603	70
YBR262C	chrII	736040	735720	-1	736075	735606	736018	736284	736151	119
YBR263W	chrII	736264	737736	1	736224	737806	736284	736018	736151	119
YBR264C	chrII	738369	737770	-1	738407	737733	738331	738593	738462	115
YBR265W	chrII	738582	739544	1	738546	739687	738593	738331	738462	115
YBR267W	chrII	739841	741022	1	739824	741142	739863	739613	739738	103
YBR268W	chrII	741299	741616	1	741285	741716	741337	741075	741206	115
YBR272C	chrII	747803	746361	-1	747830	746178	747770	747989	747880	72
YBR273C	chrII	749371	748061	-1	749402	747954	749339	749594	749467	108
YBR274W	chrII	749594	751177	1	749558	751338	749594	749339	749467	108
YBR275C	chrII	757106	751356	-1	757220	751216	757148	757436	757292	141
YBR276C	chrII	760043	757620	-1	760138	757544	760082	760292	760187	63
YBR278W	chrII	760294	760899	1	760276	760991	760292	760082	760187	63
YBR279W	chrII	761257	762594	1	761229	762712	761273	760847	761060	279
YBR280C	chrII	764697	762784	-1	764700	762608	764701	764941	764821	93
YBR281C	chrII	767606	764970	-1	767655	764860	767604	767855	767730	104
YBR282W	chrII	768240	768680	1	768201	768801	768244	767996	768120	101
YBR283C	chrII	770415	768943	-1	770568	768791	770512	770892	770702	233
YBR286W	chrII	774700	776313	1	774687	776379	774743	774437	774590	159
YBR288C	chrII	779463	778012	-1	779521	777946	779454	779708	779581	107
YBR289W	chrII	779667	782384	1	779638	782442	779708	779454	779581	107
YBR290W	chrII	782591	783556	1	782584	783661	782628	782351	782490	130
YBR291C	chrII	784572	783673	-1	784608	783627	784619	784848	784734	82
YBR293W	chrII	787006	788430	1	787106	788645	787105	786824	786965	134
YBR294W	chrII	789235	791814	1	789235	791814	788981	788689	788835	145
YBR295W	chrII	792849	796499	1	792832	796621	792842	792579	792711	116
YBR296C	chrII	798522	796798	-1	798588	796520	798864	799245	799055	234
YBR297W	chrII	800523	801929	1	800484	802166	800547	800225	800386	175
YBR298C	chrII	804475	802631	-1	804475	802544	804858	805164	805011	159
YBR299W	chrII	805351	807105	1	805141	807105	805164	804858	805011	159
YBR302C	chrII	811479	810340	-1	811486	810283	811411	811711	811561	153
YCL064C	chrIII	16880	15798	-1	16890	15712	16909	17315	17112	259
YCL063W	chrIII	17290	18561	1	17274	18693	17315	16909	17112	259
YCL061C	chrIII	22106	18816	-1	22154	18624	22102	22335	22219	86
YCL059C	chrIII	23379	22429	-1	23404	22318	23355	23617	23486	115
YCL058C	chrIII	23981	23523	-1	23981	23523	24316	24562	24439	99
YCL058W-A	chrIII	23584	23925	1	23562	23990	23617	23355	23486	115
YCL057W	chrIII	24768	26906	1	24782	27035	24814	24562	24688	105
YCL055W	chrIII	27929	28936	1	27923	29019	27953	27730	27842	76
YCL054W	chrIII	31449	33974	1	31432	34078	31449	31155	31302	147
YCL052C	chrIII	35393	34143	-1	35426	33985	35370	35622	35496	105
YCL051W	chrIII	35865	37616	1	35584	37662	35622	35370	35496	105
YCL050C	chrIII	38801	37836	-1	38863	37722	38830	39090	38960	113
YCL048W	chrIII	42165	43556	1	42165	43556	42129	41690	41910	292
YCL045C	chrIII	46905	44623	-1	46945	44562	46925	47180	47053	108
YCL044C	chrIII	48364	47111	-1	48405	46937	48385	48655	48520	123
YCL043C	chrIII	50221	48653	-1	50258	48590	50207	50760	50484	406
YCL040W	chrIII	50838	52340	1	50809	52518	50808	50245	50527	416
YCL039W	chrIII	52645	54882	1	52625	54924	52667	52369	52518	151
YCL038C	chrIII	56527	54941	-1	56583	54863	56552	56812	56682	113
YCL037C	chrIII	58678	57374	-1	58745	57287	58730	59025	58878	148
YCL036W	chrIII	59026	60726	1	58972	60822	59025	58730	58878	148
YCL035C	chrIII	61173	60841	-1	61237	60715	61203	61399	61301	49
YCL034W	chrIII	61658	62722	1	61634	62794	61674	61399	61537	128
YCL033C	chrIII	63282	62776	-1	63247	62705	63219	63460	63340	94
YCL032W	chrIII	63441	64481	1	63364	64676	63460	63219	63340	94
YCL031C	chrIII	65568	64675	-1	65619	64556	65556	65839	65698	136
YCL030C	chrIII	68333	65934	-1	68393	65849	68417	68696	68557	132
YCL029C	chrIII	69921	68599	-1	69981	68338	69930	70153	70042	76
YCL028W	chrIII	70150	71367	1	70118	71439	70153	69930	70042	76
YCL027W	chrIII	71803	73341	1	71775	73432	71741	71464	71603	130
YCL026C-A	chrIII	75285	74704	-1	75387	74490	75395	75619	75507	77
YCL025C	chrIII	77919	76018	-1	77950	75925	77907	78727	78317	673
YCL024W	chrIII	79162	82275	1	79090	82386	79131	78859	78995	125
YCL018W	chrIII	91324	92418	1	91324	92418	91279	90684	90982	448
YCL017C	chrIII	94270	92777	-1	94385	92619	94346	94587	94467	94
YCL016C	chrIII	95763	94621	-1	95795	94480	95732	95951	95842	72
YCL014W	chrIII	96281	101191	1	96178	101310	96221	95951	96086	123
YCL012C	chrIII	101788	101317	-1	101822	101199	101772	102070	101921	151
YCL011C	chrIII	103358	102075	-1	103402	101990	103339	103630	103485	144
YCL010C	chrIII	104350	103571	-1	104370	103571	104321	104605	104463	137
YCL009C	chrIII	105548	104619	-1	105594	104471	105547	105803	105675	109
YCL008C	chrIII	106853	105696	-1	106857	105564	106806	107060	106933	107
YCL005W-A	chrIII	107023	107417	1	106998	107519	107060	106806	106933	107
YCL005W	chrIII	108021	108791	1	107975	108928	108032	107749	107891	136
YCL004W	chrIII	109105	110670	1	109025	110747	109126	108828	108977	151
YCL001W	chrIII	111916	112482	1	111897	112528	111928	111654	111791	127
YCR002C	chrIII	118348	117380	-1	118393	117321	118343	118647	118495	157
YCR003W	chrIII	118620	119171	1	118598	119276	118647	118343	118495	157
YCR004C	chrIII	120318	119575	-1	120508	119468	120287	120515	120401	81
YCR005C	chrIII	122328	120946	-1	122388	120814	122465	123006	122736	394
YCR008W	chrIII	128470	130281	1	128007	130539	128071	127541	127806	383
YCR009C	chrIII	131542	130745	-1	131623	130646	131545	131817	131681	125
YCR010C	chrIII	133124	132273	-1	133124	132144	133479	133766	133623	140
YCR011C	chrIII	136873	133724	-1	137024	133667	137042	137797	137420	608
YCR012W	chrIII	137746	138996	1	137706	139154	137797	137042	137420	608
YCR014C	chrIII	140933	139185	-1	140933	139078	140929	141143	141036	67
YCR017C	chrIII	147634	144773	-1	147663	144588	147638	147945	147792	160
YCR020C	chrIII	154659	154012	-1	154659	153941	154692	154895	154794	56
YCR020C-A	chrIII	155096	154830	-1	155114	154680	155059	155331	155195	125
YCR020W-B	chrIII	155320	155556	1	155310	155556	155331	155059	155195	125
YCR021C	chrIII	157107	156109	-1	157207	155930	157509	157790	157650	134
YCR023C	chrIII	160373	158538	-1	160463	158297	160399	160676	160538	130
YCR024C	chrIII	162222	160744	-1	162222	160623	162185	162395	162290	63
YCR024C-A	chrIII	163067	162945	-1	163258	162631	163367	163932	163650	418
YCR026C	chrIII	166339	164111	-1	166413	163896	166344	166601	166473	110
YCR027C	chrIII	167999	167370	-1	168174	167206	168159	168506	168333	200
YCR028C	chrIII	172424	170886	-1	172542	170631	172472	172751	172612	132
YCR028C-A	chrIII	173440	172950	-1	173480	172758	173451	173720	173586	122
YCR030C	chrIII	176438	173826	-1	176497	173653	176451	176734	176593	136
YCR031C	chrIII	178220	177500	-1	178261	177399	178221	178623	178422	255
YCR032W	chrIII	179520	186023	1	179391	186144	179439	179208	179324	84
YCR033W	chrIII	186489	190169	1	186288	190326	186331	185995	186163	189
YCR034W	chrIII	190592	191635	1	190566	191802	190611	190237	190424	227
YCR035C	chrIII	193018	191834	-1	193028	191689	193004	193319	193162	168
YCR036W	chrIII	193297	194298	1	193280	194384	193319	193004	193162	168
YCR037C	chrIII	197185	194414	-1	197216	194323	197164	197441	197303	130
YCR039C	chrIII	200178	199546	-1	200050	199464	200135	200411	200273	129
YCR040W	chrIII	200442	200969	1	200442	201190	200411	200162	200287	102
YCR042C	chrIII	205397	201174	-1	205420	201055	205373	205635	205504	115
YCR044C	chrIII	207950	206877	-1	207968	206779	207906	208178	208042	125
YCR045C	chrIII	209610	208135	-1	209610	207846	209633	209922	209778	142
YCR046C	chrIII	210423	209914	-1	210429	209808	210401	210658	210530	110
YCR047C	chrIII	211545	210718	-1	211634	210517	211582	211899	211741	170
YCR048W	chrIII	211929	213761	1	211885	213935	211899	211582	211741	170
YCR052W	chrIII	214994	216445	1	214959	216630	215016	214765	214891	104
YCR053W	chrIII	216697	218241	1	216656	218321	216677	216376	216527	154
YCR054C	chrIII	220067	218376	-1	220145	218136	220108	220348	220228	93
YCR057C	chrIII	223228	220457	-1	223290	220344	223252	223535	223394	136
YCR059C	chrIII	224230	223454	-1	224247	223273	224223	224472	224348	102
YCR060W	chrIII	224399	224734	1	224386	224867	224472	224223	224348	102
YCR063W	chrIII	228318	228791	1	228280	228791	228354	228151	228253	56
YCR065W	chrIII	229310	231004	1	229256	231352	229150	228748	228949	255
YCR066W	chrIII	231500	232963	1	231450	233126	231516	231292	231404	77
YCR067C	chrIII	236322	233125	-1	236429	233028	236374	236737	236556	216
YCR068W	chrIII	237214	238776	1	237083	238776	237098	236737	236918	214
YCR069W	chrIII	239055	240011	1	238908	240130	238974	238643	238809	184
YCR071C	chrIII	240543	240103	-1	240588	240024	240530	240792	240661	115
YCR072C	chrIII	242352	240805	-1	242378	240724	242330	242625	242478	148
YCR073C	chrIII	246583	242588	-1	246648	242516	246597	246980	246789	236
YCR073W-A	chrIII	246963	247910	1	246926	248024	246980	246597	246789	236
YCR075C	chrIII	248815	248033	-1	248836	247889	248770	249011	248891	94
YCR077C	chrIII	252628	250238	-1	252661	250100	252596	252887	252742	144
YCR079W	chrIII	252845	254173	1	252839	254299	252887	252596	252742	144
YCR081W	chrIII	254371	258654	1	254371	258654	254401	254167	254284	87
YCR082W	chrIII	258883	259269	1	258853	259362	258890	258615	258753	128
YCR083W	chrIII	259578	259961	1	259543	260077	259611	259365	259488	99
YCR084C	chrIII	262452	260311	-1	262677	259972	262591	263016	262804	278
YCR086W	chrIII	263392	263964	1	263348	264017	263375	263190	263283	38
YCR088W	chrIII	265068	266846	1	265030	266979	265086	264805	264946	134
YCR089W	chrIII	267434	272263	1	267138	272322	267174	266850	267012	177
YCR091W	chrIII	274404	276566	1	274404	276566	274362	274111	274237	104
YCR092C	chrIII	279820	276764	-1	279856	276617	279818	280148	279983	183
YCR093W	chrIII	280117	286443	1	280087	286548	280148	279818	279983	183
YCR094W	chrIII	286762	287937	1	286699	288211	286758	286455	286607	156
YCR098C	chrIII	298605	297049	-1	298579	296795	298998	299297	299148	152
YCR104W	chrIII	307801	308175	1	307514	308175	307580	307291	307436	142
YCR105W	chrIII	309070	310155	1	309070	310186	309018	308774	308896	97
YCR106W	chrIII	310958	313456	1	310928	313456	310983	310726	310855	110
YCR107W	chrIII	313890	314981	1	313890	315246	313846	313557	313702	142
YDL248W	chrIV	1802	2953	1	1792	2953	1881	1421	1651	313
YDL247W	chrIV	5985	7814	1	5985	7814	5878	5601	5740	130
YDL245C	chrIV	13360	11657	-1	13360	11657	13614	13934	13774	173
YDL244W	chrIV	16204	17226	1	15940	17226	15946	15716	15831	83
YDL240W	chrIV	22823	25876	1	22651	26119	22693	22402	22548	144
YDL238C	chrIV	30454	28985	-1	30482	28919	30461	30676	30569	68
YDL237W	chrIV	30657	31829	1	30625	32012	30676	30461	30569	68
YDL236W	chrIV	32296	33234	1	32259	33416	32307	32015	32161	145
YDL235C	chrIV	33918	33415	-1	34041	33272	34006	34294	34150	141
YDL234C	chrIV	36477	34237	-1	36614	34200	36561	36830	36696	122
YDL232W	chrIV	38487	38597	1	38468	38855	38522	38239	38381	136
YDL231C	chrIV	42244	38867	-1	42355	38807	42306	42719	42513	266
YDL230W	chrIV	42700	43707	1	42674	43743	42719	42306	42513	266
YDL229W	chrIV	44065	45906	1	44035	46012	44073	43693	43883	233
YDL227C	chrIV	48031	46271	-1	48070	46211	47793	48067	47930	127
YDL226C	chrIV	52173	51115	-1	52196	50885	52156	52453	52305	150
YDL225W	chrIV	52445	54100	1	52395	54185	52453	52156	52305	150
YDL224C	chrIV	56346	54397	-1	56346	54155	56665	57050	56858	238
YDL222C	chrIV	61801	60872	-1	61801	60540	62045	62441	62243	249
YDL220C	chrIV	65018	62244	-1	65042	62244	64995	65254	65125	112
YDL219W	chrIV	65242	65765	1	65216	66035	65254	64995	65125	112
YDL217C	chrIV	68606	67983	-1	68766	67905	68748	69004	68876	109
YDL216C	chrIV	70319	68997	-1	70314	68883	70272	70522	70397	103
YDL214C	chrIV	76545	74446	-1	76545	74314	76885	77242	77064	210
YDL213C	chrIV	77966	77289	-1	77975	77228	77932	78172	78052	93
YDL212W	chrIV	78426	79058	1	78379	79206	78432	78172	78302	113
YDL210W	chrIV	84270	85985	1	84270	85985	84003	83733	83868	123
YDL209C	chrIV	87226	86207	-1	87248	86011	87212	87525	87369	166
YDL208W	chrIV	87512	87982	1	87467	88109	87525	87212	87369	166
YDL207W	chrIV	88248	89864	1	88210	89944	88263	87996	88130	120
YDL205C	chrIV	93745	92762	-1	93942	92516	93906	94183	94045	130
YDL204W	chrIV	94605	95786	1	94605	95972	94183	93906	94045	130
YDL203C	chrIV	97953	96082	-1	98152	95822	98105	98476	98291	224
YDL202W	chrIV	98475	99224	1	98421	99370	98476	98105	98291	224
YDL201W	chrIV	99561	100421	1	99493	100504	99551	99289	99420	115
YDL200C	chrIV	101067	100501	-1	101103	100431	101026	101306	101166	133
YDL198C	chrIV	104551	103649	-1	104656	103527	104588	104934	104761	199
YDL197C	chrIV	106494	104917	-1	106508	104742	106471	106694	106583	76
YDL195W	chrIV	107208	111029	1	107089	111215	107131	106813	106972	171
YDL194W	chrIV	111580	114234	1	111376	114401	111425	111152	111289	126
YDL193W	chrIV	114672	115799	1	114605	115999	114610	114348	114479	115
YDL192W	chrIV	116321	116866	1	116284	117020	116282	115944	116113	191
YDL191W	chrIV	117664	118517	1	117605	118616	117660	117246	117453	267
YDL190C	chrIV	121592	118707	-1	121787	118655	121731	122023	121877	145
YDL189W	chrIV	122078	123589	1	122026	123683	122023	121731	121877	145
YDL188C	chrIV	124998	123865	-1	125180	123711	125127	125384	125256	110
YDL185W	chrIV	126787	130002	1	126689	130107	126736	126410	126573	179
YDL184C	chrIV	130484	130407	-1	130506	130197	130466	130911	130689	298
YDL183C	chrIV	131833	130871	-1	131907	130731	131891	132186	132039	148
YDL182W	chrIV	133437	134723	1	133411	134815	133331	132703	133017	481
YDL181W	chrIV	135179	135436	1	135016	135544	135034	134679	134857	208
YDL179W	chrIV	138291	139205	1	138196	139357	138099	137845	137972	107
YDL178W	chrIV	139522	141114	1	139505	141177	139531	139261	139396	123
YDL176W	chrIV	142097	144223	1	141971	144338	142000	141727	141864	126
YDL175C	chrIV	145518	144484	-1	145542	144266	145500	145797	145649	150
YDL174C	chrIV	147589	145826	-1	147691	145734	147941	148204	148073	116
YDL173W	chrIV	148191	149078	1	148142	149204	148204	147637	147921	420
YDL171C	chrIV	155640	149203	-1	155896	149073	155868	156359	156114	344
YDL170W	chrIV	156318	157904	1	156290	158035	156359	155868	156114	344
YDL169C	chrIV	158735	158064	-1	158735	158064	158716	158994	158855	131
YDL168W	chrIV	159604	160764	1	159548	160816	159559	159289	159424	123
YDL167C	chrIV	163154	160995	-1	163197	160816	163165	163426	163296	114
YDL166C	chrIV	164042	163449	-1	164096	163387	164032	164313	164173	134
YDL165W	chrIV	164290	164865	1	164228	164905	164313	164032	164173	134
YDL164C	chrIV	167254	164987	-1	167305	164826	167243	167516	167380	126
YDL161W	chrIV	167714	169078	1	167698	169182	167752	167516	167634	89
YDL160C	chrIV	171930	170410	-1	172214	170232	172163	172490	172327	180
YDL159W	chrIV	172481	174028	1	172435	174224	172490	172163	172327	180
YDL155W	chrIV	176773	178056	1	176633	178194	176684	176383	176534	154
YDL154W	chrIV	178334	181039	1	178334	181082	178351	178110	178231	94
YDL153C	chrIV	183018	181186	-1	183044	181045	183009	183287	183148	131
YDL150W	chrIV	183343	184611	1	183232	184685	183287	183009	183148	131
YDL149W	chrIV	184925	187918	1	184880	188018	184920	184671	184796	102
YDL148C	chrIV	190586	188154	-1	190616	187950	190604	190913	190759	162
YDL147W	chrIV	190924	192261	1	190873	192407	190913	190604	190759	162
YDL146W	chrIV	192750	194225	1	192567	194284	192595	192344	192470	104
YDL145C	chrIV	198176	194571	-1	198431	194409	198404	198675	198540	124
YDL143W	chrIV	199996	201582	1	199961	201680	200005	199723	199864	135
YDL142C	chrIV	202570	201719	-1	202634	201592	202575	202841	202708	119
YDL141W	chrIV	203039	205111	1	202800	205374	202841	202575	202708	119
YDL140C	chrIV	210561	205360	-1	211104	205239	211069	211403	211236	187
YDL139C	chrIV	212046	211375	-1	212077	211232	212011	212292	212152	134
YDL138W	chrIV	213351	215642	1	213175	215718	213120	212689	212905	284
YDL137W	chrIV	216158	217074	1	216037	217226	216076	215713	215895	216
YDL136W	chrIV	217600	218367	1	217535	218455	217613	217133	217373	333
YDL135C	chrIV	219288	218680	-1	219333	218590	219324	219632	219478	161
YDL134C	chrIV	220771	219662	-1	221283	219555	221229	221479	221354	103
YDL133C-A	chrIV	221801	221724	-1	221819	221523	221763	222323	222043	413
YDL132W	chrIV	224304	226751	1	223990	226913	224081	223749	223915	185
YDL131W	chrIV	227393	228715	1	227357	228817	227298	226956	227127	195
YDL130W-A	chrIV	229171	229431	1	229095	229589	229184	228869	229027	168
YDL130W	chrIV	229906	230527	1	229870	230620	229858	229505	229682	206
YDL128W	chrIV	232652	233887	1	232591	234060	232620	232302	232461	171
YDL127W	chrIV	234927	235853	1	234856	236020	234751	234394	234573	210
YDL126C	chrIV	238664	236157	-1	238714	236081	238665	238942	238804	130
YDL125C	chrIV	239606	239019	-1	239598	238906	239582	239827	239705	98
YDL124W	chrIV	240259	241197	1	240214	241269	240239	239827	240033	265
YDL123W	chrIV	241418	241840	1	241405	241840	241433	241121	241277	165
YDL122W	chrIV	242552	244981	1	242552	245042	242354	242044	242199	163
YDL120W	chrIV	245923	246447	1	245843	246601	245872	245569	245721	156
YDL117W	chrIV	248581	251238	1	248260	251372	248233	247961	248097	125
YDL116W	chrIV	251566	253746	1	251499	253845	251556	251280	251418	129
YDL115C	chrIV	255126	253995	-1	255168	253903	255119	255375	255247	109
YDL113C	chrIV	258555	256633	-1	258641	256537	258586	258877	258732	144
YDL112W	chrIV	258915	263225	1	258835	263334	258877	258586	258732	144
YDL111C	chrIV	264110	263313	-1	264171	263268	264134	264475	264305	194
YDL110C	chrIV	264964	264512	-1	265021	264408	264959	265309	265134	203
YDL108W	chrIV	267698	268699	1	267675	268785	267734	267504	267619	83
YDL107W	chrIV	268921	269976	1	268900	270126	268922	268719	268821	56
YDL106C	chrIV	271901	270222	-1	271965	270094	271914	272151	272033	90
YDL105W	chrIV	272389	273597	1	272348	273756	272423	272151	272287	125
YDL104C	chrIV	274876	273653	-1	274897	273569	274860	275118	274989	111
YDL103C	chrIV	276581	275148	-1	276654	275055	276571	276826	276699	108
YDL102W	chrIV	276872	280165	1	276780	280288	276835	276571	276703	117
YDL101C	chrIV	281848	280307	-1	281909	280198	281857	282130	281994	126
YDL100C	chrIV	283176	282112	-1	283212	282036	283149	283419	283284	123
YDL099W	chrIV	283419	284444	1	283399	284532	283419	283149	283284	123
YDL098C	chrIV	285165	284581	-1	285166	284443	285135	285402	285269	120
YDL097C	chrIV	286695	285391	-1	286727	285293	286670	287064	286867	247
YDL095W	chrIV	287059	289512	1	286979	289607	287064	286670	286867	247
YDL093W	chrIV	289909	292140	1	289884	292420	289881	289629	289755	105
YDL092W	chrIV	292781	293221	1	292758	293357	292802	292520	292661	135
YDL091C	chrIV	294759	293392	-1	294855	293298	294790	294993	294892	56
YDL090C	chrIV	296329	295034	-1	296315	294961	296320	296551	296436	84
YDL089W	chrIV	296820	298274	1	296494	298382	296582	296320	296451	115
YDL088C	chrIV	300003	298417	-1	300131	298263	300099	300342	300221	96
YDL087C	chrIV	300999	300214	-1	301015	300052	300976	301208	301092	85
YDL085W	chrIV	303211	304848	1	303211	305191	303155	302948	303052	60
YDL084W	chrIV	305237	306577	1	305121	306664	305121	304804	304963	170
YDL083C	chrIV	307789	306926	-1	307819	306796	307810	308424	308117	467
YDL082W	chrIV	308424	309388	1	308352	309530	308424	307810	308117	467
YDL081C	chrIV	310122	309802	-1	310188	309694	310138	310486	310312	201
YDL080C	chrIV	312471	310642	-1	312680	310474	312636	312899	312768	116
YDL079C	chrIV	314748	312951	-1	314982	312823	314957	315202	315080	98
YDL078C	chrIV	316388	315357	-1	316460	315273	316395	316626	316511	84
YDL077C	chrIV	320120	316971	-1	320290	316856	320221	320473	320347	105
YDL076C	chrIV	321552	320668	-1	321675	320409	321642	322210	321926	421
YDL075W	chrIV	322226	322988	1	322195	323055	322210	321642	321926	421
YDL074C	chrIV	326149	324047	-1	326221	323953	326157	326476	326317	172
YDL072C	chrIV	330447	329836	-1	330518	329748	330439	330775	330607	189
YDL070W	chrIV	331024	332940	1	330992	333097	331107	330775	330941	185
YDL069C	chrIV	333810	333121	-1	333642	333003	333896	334128	334012	85
YDL067C	chrIV	334396	334217	-1	334442	333983	334375	334620	334498	98
YDL066W	chrIV	334835	336121	1	334818	336219	334857	334620	334739	90
YDL065C	chrIV	337277	336249	-1	337318	336217	337258	337501	337380	96
YDL064W	chrIV	337487	338070	1	337447	338170	337501	337258	337380	96
YDL063C	chrIV	340134	338272	-1	340202	338128	340208	340436	340322	81
YDL061C	chrIV	341219	340628	-1	341215	340461	341208	341605	341407	250
YDL060W	chrIV	341619	343985	1	341599	344124	341605	341208	341407	250
YDL059C	chrIV	344953	344237	-1	345066	343972	345021	345252	345137	84
YDL058W	chrIV	345665	351037	1	345585	351190	345651	345414	345533	90
YDL056W	chrIV	352877	355378	1	352762	355453	352822	352581	352702	94
YDL055C	chrIV	356759	355674	-1	356908	355431	357038	357460	357249	275
YDL054C	chrIV	361285	359825	-1	361371	359742	361304	361573	361439	122
YDL053C	chrIV	362256	361699	-1	362454	361509	362393	362680	362537	140
YDL052C	chrIV	363583	362672	-1	363619	362582	363588	363926	363757	191
YDL051W	chrIV	363952	364779	1	363910	364891	363955	363588	363772	220
YDL049C	chrIV	365874	365068	-1	366051	365068	366052	366398	366225	199
YDL048C	chrIV	368211	366739	-1	368211	366660	368270	368585	368428	168
YDL047W	chrIV	369771	370706	1	369566	371028	369645	368585	369115	913
YDL046W	chrIV	371240	371761	1	371173	372038	371221	370938	371080	136
YDL045W-A	chrIV	372248	372535	1	372204	372656	372259	371971	372115	141
YDL045C	chrIV	373608	372688	-1	373744	372561	373716	373974	373845	111
YDL044C	chrIV	375289	373967	-1	375294	373887	375277	375488	375383	64
YDL043C	chrIV	376480	375680	-1	376533	375607	376465	376740	376603	128
YDL042C	chrIV	378445	376757	-1	378505	376643	378455	378755	378605	153
YDL040C	chrIV	381438	378874	-1	381465	378762	381454	381714	381584	113
YDL039C	chrIV	384081	381985	-1	384081	381871	384147	384664	384406	370
YDL037C	chrIV	385587	384601	-1	385765	384601	385929	386321	386125	245
YDL036C	chrIV	388901	387513	-1	388881	387376	388845	389114	388980	122
YDL035C	chrIV	392057	389172	-1	392341	389037	392280	392544	392412	117
YDL033C	chrIV	393912	392659	-1	393959	392406	393910	394200	394055	143
YDL031W	chrIV	394217	397204	1	394164	397292	394200	393910	394055	143
YDL030W	chrIV	397537	399129	1	397458	399220	397496	397278	397387	71
YDL029W	chrIV	399340	400638	1	399312	400761	399373	399075	399224	151
YDL028C	chrIV	403291	400997	-1	403415	400832	403395	403676	403536	134
YDL025C	chrIV	407206	405344	-1	407416	405151	407346	407603	407475	110
YDL024C	chrIV	409857	408451	-1	409857	408109	410236	410614	410425	231
YDL022W	chrIV	411825	413000	1	411760	413156	411733	411100	411417	486
YDL021W	chrIV	413953	414888	1	413918	415124	413434	412990	413212	297
YDL020C	chrIV	416708	415113	-1	416952	415067	416750	417279	417015	382
YDL019C	chrIV	421514	417663	-1	421724	417580	421676	421990	421833	167
YDL018C	chrIV	423510	422833	-1	423570	422565	423536	423753	423645	70
YDL017W	chrIV	424209	425732	1	424186	425846	424194	423927	424061	120
YDL015C	chrIV	426934	426002	-1	426980	425758	426933	427269	427101	189
YDL014W	chrIV	427364	428347	1	427221	428562	427269	426933	427101	189
YDL013W	chrIV	429067	430926	1	428930	431024	428960	428681	428821	132
YDL012C	chrIV	431517	431108	-1	431534	430944	431479	431751	431615	125
YDL010W	chrIV	432330	433025	1	432297	433312	432324	432028	432176	149
YDL008W	chrIV	433497	433994	1	433497	434093	433547	433276	433412	124
YDL007W	chrIV	438047	439360	1	438009	439422	438056	437631	437844	278
YDL006W	chrIV	439909	440754	1	439561	440858	439633	439351	439492	135
YDL005C	chrIV	442309	441014	-1	442349	440769	442284	442580	442432	149
YDL004W	chrIV	443029	443511	1	442986	443709	443018	442731	442875	140
YDL003W	chrIV	444683	446383	1	444585	446490	444525	444219	444372	159
YDL002C	chrIV	447578	446967	-1	447648	446684	447620	447964	447792	197
YDL001W	chrIV	447984	449276	1	447926	449392	447964	447620	447792	197
YDR001C	chrIV	452475	450220	-1	452544	450146	452644	453056	452850	265
YDR002W	chrIV	453045	453650	1	452990	453834	453087	452676	452882	264
YDR003W	chrIV	454122	454754	1	454004	455073	454124	453805	453965	172
YDR004W	chrIV	455201	456583	1	455240	456743	455254	454998	455126	109
YDR005C	chrIV	458103	456836	-1	458220	456669	458190	458461	458326	124
YDR006C	chrIV	461247	458542	-1	461398	458455	461331	461644	461488	166
YDR007W	chrIV	461842	462516	1	461808	462611	461873	461644	461759	82
YDR011W	chrIV	465919	470424	1	465598	470604	465961	465721	465841	93
YDR012W	chrIV	471853	472941	1	471821	473018	471857	471496	471677	214
YDR013W	chrIV	473157	473783	1	473141	473872	473215	472932	473074	136
YDR014W	chrIV	474046	475989	1	474054	476346	474033	473838	473936	48
YDR014W-A	chrIV	477797	478285	1	477791	478431	477826	477609	477718	70
YDR016C	chrIV	478758	478474	-1	478791	478369	478735	479024	478880	142
YDR017C	chrIV	482267	479115	-1	482281	478945	482342	482621	482482	132
YDR019C	chrIV	485365	484163	-1	485369	483986	485395	485624	485510	82
YDR021W	chrIV	486804	488003	1	486697	488061	486753	486493	486623	113
YDR022C	chrIV	488662	488072	-1	488690	487961	488652	489013	488833	214
YDR023W	chrIV	489508	490896	1	489474	491029	489517	489157	489337	213
YDR025W	chrIV	491515	492324	1	491501	492421	491501	490958	491230	396
YDR026C	chrIV	494268	492556	-1	494411	492505	494373	494659	494516	139
YDR027C	chrIV	497318	494649	-1	497435	494576	497381	497677	497529	149
YDR028C	chrIV	500879	497835	-1	501359	497557	501311	501574	501443	116
YDR030C	chrIV	503273	501753	-1	503281	501706	503256	503519	503388	116
YDR031W	chrIV	503498	503863	1	503491	504011	503518	503256	503387	115
YDR032C	chrIV	504695	504099	-1	504764	503946	504826	505121	504974	148
YDR033W	chrIV	508147	509109	1	507901	509447	507678	507213	507446	318
YDR034C	chrIV	512109	509737	-1	512248	509664	512201	512539	512370	191
YDR035W	chrIV	521816	522928	1	521787	523076	521742	521419	521581	176
YDR036C	chrIV	524713	523211	-1	524766	523082	524731	525065	524898	187
YDR037W	chrIV	525440	527215	1	525410	527281	525406	525065	525236	194
YDR038C	chrIV	530697	527422	-1	530804	527279	530778	531031	530905	106
YDR039C	chrIV	534582	531307	-1	534678	531188	534663	534915	534789	105
YDR040C	chrIV	538467	535192	-1	538912	535066	538846	539237	539042	244
YDR041W	chrIV	539803	540414	1	539795	540586	539848	539557	539703	144
YDR043C	chrIV	543369	542674	-1	543571	542551	543570	544114	543842	397
YDR044W	chrIV	546642	547628	1	546492	547777	546700	546441	546571	112
YDR045C	chrIV	548310	547978	-1	548465	547758	548426	548683	548555	110
YDR046C	chrIV	550576	548762	-1	550666	548671	550638	551509	551074	724
YDR047W	chrIV	551860	552948	1	551736	553024	551747	551509	551628	91
YDR050C	chrIV	556472	555726	-1	556502	555638	556439	557035	556737	449
YDR051C	chrIV	558060	557056	-1	558106	556999	558052	558356	558204	157
YDR052C	chrIV	560625	558511	-1	560780	558270	560711	561049	560880	191
YDR054C	chrIV	562327	561440	-1	562501	561082	562440	562736	562588	149
YDR055W	chrIV	563527	564861	1	563466	565002	563241	562736	562989	358
YDR057W	chrIV	565927	567555	1	565890	567695	565938	565660	565799	131
YDR058C	chrIV	568703	567723	-1	568742	567591	568722	569175	568949	306
YDR059C	chrIV	569770	569234	-1	569836	569136	569786	570060	569923	127
YDR060W	chrIV	570649	573726	1	570558	573814	570611	570336	570474	128
YDR062W	chrIV	576474	578159	1	576096	578446	576144	575822	575983	175
YDR063W	chrIV	578663	579112	1	578524	579213	578616	578335	578476	134
YDR064W	chrIV	579458	580452	1	579425	580530	579471	579077	579274	247
YDR065W	chrIV	580687	581784	1	580687	581784	580640	580434	580537	59
YDR068W	chrIV	583713	584645	1	583665	584708	583728	583472	583600	109
YDR069C	chrIV	587719	584939	-1	587809	584631	587729	588029	587879	153
YDR071C	chrIV	589402	588827	-1	589465	588742	589467	589792	589630	178
YDR072C	chrIV	591344	589761	-1	591470	589671	591435	592420	591928	838
YDR073W	chrIV	592439	592948	1	592369	593210	592405	591465	591935	793
YDR074W	chrIV	593893	596583	1	593672	596845	593695	593380	593538	168
YDR075W	chrIV	597156	598082	1	596982	598245	597042	596746	596894	149
YDR076W	chrIV	598468	599688	1	598430	599688	598481	598183	598332	151
YDR078C	chrIV	602869	602198	-1	602886	602099	602846	603108	602977	115
YDR079W	chrIV	603064	603399	1	603032	603519	603108	602846	602977	115
YDR079C-A	chrIV	603811	603593	-1	603845	603381	603798	604024	603911	79
YDR080W	chrIV	604008	606986	1	603971	607166	604024	603798	603911	79
YDR081C	chrIV	610081	607304	-1	610168	607276	610118	610397	610258	132
YDR082W	chrIV	610441	611925	1	610349	612063	610397	610118	610258	132
YDR083W	chrIV	612073	613251	1	612051	613339	612077	611823	611950	107
YDR084C	chrIV	614004	613405	-1	614030	613279	614012	614255	614134	96
YDR086C	chrIV	617170	616928	-1	617263	616738	617172	617522	617347	203
YDR087C	chrIV	618306	617470	-1	618335	617377	618315	618575	618445	113
YDR088C	chrIV	619645	618497	-1	619824	618308	619778	620191	619985	266
YDR091C	chrIV	628534	626708	-1	628591	626366	628549	628846	628698	150
YDR092W	chrIV	629876	630605	1	629852	630699	629860	629604	629732	109
YDR093W	chrIV	631282	636120	1	631020	636180	631049	630679	630864	223
YDR096W	chrIV	637139	639823	1	636841	640135	636910	636671	636791	92
YDR097C	chrIV	643837	640109	-1	643875	640048	643895	644169	644032	127
YDR098C	chrIV	645035	644178	-1	644968	644129	644952	645392	645172	293
YDR099W	chrIV	652781	654428	1	652718	654650	653357	653065	653211	145
YDR100W	chrIV	655013	655444	1	654987	655570	655049	654713	654881	189
YDR101C	chrIV	657467	655686	-1	657494	655567	657449	657816	657633	220
YDR103W	chrIV	658350	661103	1	657716	661149	657816	657449	657633	220
YDR104C	chrIV	664910	661173	-1	664959	661141	664899	665167	665033	121
YDR105C	chrIV	666770	665349	-1	666821	665278	666769	667018	666894	102
YDR106W	chrIV	667004	667858	1	666986	667905	667018	666769	666894	102
YDR107C	chrIV	671034	669016	-1	671049	668826	671016	671260	671138	97
YDR108W	chrIV	671269	673365	1	671233	673454	671260	671016	671138	97
YDR110W	chrIV	676102	677802	1	676064	678007	676107	675838	675973	122
YDR113C	chrIV	681617	680496	-1	681719	680422	681653	681947	681800	147
YDR116C	chrIV	683581	682724	-1	683588	682602	683540	683812	683676	125
YDR117C	chrIV	685643	683946	-1	685668	683901	685619	685891	685755	125
YDR118W	chrIV	685882	687840	1	685844	688170	685891	685619	685755	125
YDR120C	chrIV	693261	691549	-1	693234	691340	693213	693501	693357	141
YDR121W	chrIV	693585	694175	1	693450	694283	693501	693213	693357	141
YDR122W	chrIV	694700	697894	1	694412	698045	694440	694171	694306	122
YDR123C	chrIV	699468	698554	-1	699538	698554	699497	699859	699678	215
YDR125C	chrIV	702758	701397	-1	702877	701397	702845	703060	702953	68
YDR126W	chrIV	703234	704244	1	703229	704494	703274	703060	703167	67
YDR127W	chrIV	704484	709250	1	704414	709368	704442	704173	704308	122
YDR128W	chrIV	709549	712995	1	709515	713125	709533	709267	709400	119
YDR129C	chrIV	715379	713340	-1	715452	713194	715330	715710	715520	233
YDR130C	chrIV	716622	715747	-1	716650	715665	716620	716876	716748	109
YDR135C	chrIV	727551	723004	-1	727606	722914	727578	727784	727681	59
YDR137W	chrIV	728259	730250	1	728174	730407	728223	727945	728084	131
YDR138W	chrIV	730578	732836	1	730565	732836	730601	730293	730447	161
YDR139C	chrIV	733924	733618	-1	733950	733447	733902	734171	734037	122
YDR140W	chrIV	734138	734803	1	734124	734909	734171	733902	734037	122
YDR141C	chrIV	739997	734901	-1	740045	734689	739995	740291	740143	149
YDR142C	chrIV	741600	740473	-1	741777	740407	741704	741985	741845	134
YDR143C	chrIV	743874	742042	-1	744020	741848	743970	744249	744110	132
YDR144C	chrIV	746101	744311	-1	746241	744228	746214	746480	746347	119
YDR145W	chrIV	746738	748357	1	746672	748556	746720	746480	746600	93
YDR146C	chrIV	750742	748613	-1	750906	748451	750919	751223	751071	157
YDR147W	chrIV	751631	753235	1	751199	753270	751610	751354	751482	109
YDR148C	chrIV	755066	753675	-1	755319	753535	755070	755310	755190	93
YDR150W	chrIV	755628	763874	1	755566	763923	755522	755279	755401	96
YDR151C	chrIV	765155	764178	-1	765332	763980	765263	765701	765482	291
YDR152W	chrIV	765706	766503	1	765639	766614	765701	765263	765482	291
YDR153C	chrIV	767971	766736	-1	768122	766614	768091	768396	768244	158
YDR155C	chrIV	769000	768512	-1	769032	768405	768961	769547	769254	439
YDR156W	chrIV	769525	769938	1	769475	770054	769547	768961	769254	439
YDR158W	chrIV	770357	771454	1	770322	771577	770358	769924	770141	287
YDR159W	chrIV	771877	775782	1	771787	775823	771841	771573	771707	121
YDR160W	chrIV	776163	778721	1	775985	778803	776033	775753	775893	133
YDR162C	chrIV	781100	780390	-1	781232	780179	781199	781433	781316	87
YDR163W	chrIV	781423	781950	1	781350	782055	781433	781199	781316	87
YDR164C	chrIV	784215	782041	-1	784267	781930	784228	784448	784338	73
YDR165W	chrIV	784871	786205	1	784834	786269	784872	784619	784746	106
YDR166C	chrIV	789221	786306	-1	789294	786209	789221	789471	789346	103
YDR167W	chrIV	789449	790069	1	789420	790188	789471	789221	789346	103
YDR168W	chrIV	790328	791848	1	790288	791954	790330	790077	790204	106
YDR169C	chrIV	793889	792348	-1	794255	792104	794211	794506	794359	148
YDR170C	chrIV	802222	796193	-1	802409	795995	802393	802664	802529	124
YDR171W	chrIV	806621	807748	1	806535	807812	806503	806241	806372	115
YDR172W	chrIV	808324	810381	1	808280	810557	808312	808051	808182	114
YDR173C	chrIV	811632	810565	-1	811677	810448	811630	812120	811875	343
YDR174W	chrIV	812110	812850	1	812087	813022	812120	811630	811875	343
YDR175C	chrIV	814152	813193	-1	814207	813077	814155	814458	814307	156
YDR176W	chrIV	814452	816560	1	814423	816612	814458	814155	814307	156
YDR177W	chrIV	816878	817525	1	816780	817667	816818	816526	816672	145
YDR178W	chrIV	817950	818495	1	817848	818698	817884	817620	817752	117
YDR179C	chrIV	819196	818708	-1	819225	818585	819167	819375	819271	61
YDR180W	chrIV	821295	825776	1	821152	825827	821203	820932	821068	124
YDR181C	chrIV	827355	825910	-1	827414	825768	827331	827609	827470	131
YDR182W	chrIV	827582	829057	1	827532	829170	827609	827331	827470	131
YDR183W	chrIV	829585	830277	1	829530	830490	829614	829368	829491	99
YDR184C	chrIV	831513	830629	-1	831542	830391	831528	831825	831677	150
YDR185C	chrIV	832473	831934	-1	832579	831729	832532	832820	832676	141
YDR186C	chrIV	835492	832859	-1	835684	832742	835497	835766	835632	122
YDR188W	chrIV	836421	838061	1	836367	838224	836402	836010	836206	245
YDR189W	chrIV	838392	840392	1	838350	840503	838393	838099	838246	147
YDR190C	chrIV	841995	840604	-1	842054	840527	842005	842329	842167	177
YDR191W	chrIV	842337	843449	1	842299	843558	842329	842005	842167	177
YDR192C	chrIV	844861	843569	-1	844940	843477	844876	845139	845008	116
YDR194C	chrIV	847946	845952	-1	847969	845800	847920	848149	848035	82
YDR195W	chrIV	848599	850200	1	848364	850279	848414	848149	848282	118
YDR196C	chrIV	850999	850274	-1	850999	850184	850970	851226	851098	109
YDR197W	chrIV	851228	852397	1	851195	852504	851226	850970	851098	109
YDR198C	chrIV	853972	852533	-1	853998	852396	853960	854223	854092	116
YDR200C	chrIV	856093	854279	-1	856158	854147	856114	856358	856236	97
YDR201W	chrIV	856317	856814	1	856288	857039	856358	856114	856236	97
YDR202C	chrIV	857953	856898	-1	857984	856764	857927	858175	858051	101
YDR204W	chrIV	858137	859144	1	858129	859276	858175	857927	858051	101
YDR205W	chrIV	859346	861520	1	859345	861593	859358	859104	859231	107
YDR206W	chrIV	862054	864708	1	861774	864938	861768	861479	861624	142
YDR207C	chrIV	867522	865012	-1	867611	864819	867535	867802	867669	120
YDR208W	chrIV	868224	870563	1	868100	870697	868152	867802	867977	203
YDR211W	chrIV	884727	886865	1	884672	887058	884720	884204	884462	369
YDR212W	chrIV	887232	888911	1	887148	888994	887214	886940	887077	127
YDR213W	chrIV	889751	892492	1	889532	892714	889552	889281	889417	124
YDR214W	chrIV	892875	893927	1	892743	894019	892910	892377	892644	386
YDR216W	chrIV	895035	899006	1	894536	899006	894419	893872	894146	400
YDR217C	chrIV	903480	899551	-1	903537	899476	903462	903728	903595	119
YDR218C	chrIV	905052	903781	-1	905062	903781	905047	905347	905197	153
YDR219C	chrIV	906852	905455	-1	907076	905255	907060	907329	907195	122
YDR221W	chrIV	907330	909438	1	907330	909608	907329	907060	907195	122
YDR223W	chrIV	912099	913502	1	911653	913502	911715	911483	911599	85
YDR224C	chrIV	914712	914317	-1	914746	914190	914799	915091	914945	145
YDR225W	chrIV	915530	915928	1	915458	916087	915462	915125	915294	190
YDR226W	chrIV	916486	917154	1	916463	917281	916472	916126	916299	199
YDR227W	chrIV	917571	921647	1	917458	921813	917497	917256	917377	94
YDR228C	chrIV	923806	921926	-1	923883	921859	923857	924165	924011	161
YDR229W	chrIV	924785	926146	1	924692	926200	924744	924445	924595	152
YDR231C	chrIV	926910	926293	-1	926940	926186	926871	927224	927048	206
YDR232W	chrIV	927452	929098	1	927219	929273	927224	926871	927048	206
YDR233C	chrIV	930357	929470	-1	930396	929324	930313	930982	930648	522
YDR234W	chrIV	931129	933210	1	930991	933326	930971	930313	930642	511
YDR235W	chrIV	933504	935138	1	933504	935202	933542	933262	933402	133
YDR236C	chrIV	935892	935236	-1	935917	935127	935901	936136	936019	88
YDR237W	chrIV	936615	937493	1	936473	937619	936536	936276	936406	113
YDR238C	chrIV	940816	937895	-1	940849	937699	940803	941107	940955	157
YDR239C	chrIV	943420	941057	-1	943429	940998	943412	943676	943544	117
YDR240C	chrIV	945152	943674	-1	945172	943615	945131	945389	945260	111
YDR242W	chrIV	946807	948456	1	946711	948456	946737	946483	946610	107
YDR243C	chrIV	950284	948518	-1	950316	948495	950268	950567	950418	152
YDR244W	chrIV	950563	952401	1	950538	952595	950567	950268	950418	152
YDR245W	chrIV	952800	953981	1	952737	954136	952750	952445	952598	158
YDR246W	chrIV	954288	954947	1	954253	955115	954324	954051	954188	126
YDR247W	chrIV	956013	957398	1	955644	957744	956074	955855	955965	72
YDR251W	chrIV	960614	963106	1	960308	963281	960359	960055	960207	157
YDR252W	chrIV	963412	963861	1	963410	963861	963445	963209	963327	89
YDR253C	chrIV	964565	963990	-1	964320	963945	964764	965090	964927	179
YDR254W	chrIV	965113	966489	1	965041	966517	965090	964764	964927	179
YDR255C	chrIV	967822	966557	-1	967859	966298	967814	968094	967954	133
YDR256C	chrIV	969680	968133	-1	969680	968133	969770	970041	969906	124
YDR257C	chrIV	971474	969990	-1	971478	969686	971428	971703	971566	128
YDR258C	chrIV	974243	971808	-1	974316	971702	974281	974585	974433	157
YDR259C	chrIV	975782	974631	-1	976003	974494	976109	976900	976505	644
YDR260C	chrIV	977229	976717	-1	977258	976377	977207	977519	977363	165
YDR261C	chrIV	979209	977521	-1	979262	977407	979227	979527	979377	153
YDR263C	chrIV	995534	994242	-1	995534	994093	995636	995876	995756	93
YDR264C	chrIV	998323	996029	-1	998420	995832	998379	998670	998525	144
YDR265W	chrIV	998864	999877	1	998608	1000064	998670	998379	998525	144
YDR266C	chrIV	1002023	1000104	-1	1002225	999964	1002193	1002472	1002333	132
YDR267C	chrIV	1003502	1002510	-1	1003562	1002305	1003520	1003747	1003634	80
YDR268W	chrIV	1004004	1005143	1	1003965	1005256	1004006	1003747	1003877	112
YDR270W	chrIV	1005675	1008689	1	1005601	1009004	1005579	1005292	1005436	140
YDR272W	chrIV	1009010	1009834	1	1008953	1009887	1008971	1008715	1008843	109
YDR273W	chrIV	1010176	1011273	1	1010133	1011375	1010125	1009859	1009992	119
YDR275W	chrIV	1012252	1012959	1	1012233	1013253	1012340	1012023	1012182	170
YDR276C	chrIV	1013643	1013476	-1	1013718	1013260	1013607	1014164	1013886	410
YDR277C	chrIV	1015702	1014401	-1	1015702	1014210	1016040	1016482	1016261	295
YDR279W	chrIV	1019368	1020420	1	1019301	1020455	1019341	1019050	1019196	144
YDR280W	chrIV	1020747	1021664	1	1020617	1021768	1020667	1020380	1020524	140
YDR281C	chrIV	1022321	1022007	-1	1022376	1021840	1022384	1022684	1022534	153
YDR283C	chrIV	1030049	1025070	-1	1030268	1024879	1030258	1030504	1030381	99
YDR284C	chrIV	1031419	1030550	-1	1031700	1030463	1031681	1032039	1031860	211
YDR285W	chrIV	1032436	1035063	1	1031954	1035216	1032337	1032061	1032199	129
YDR287W	chrIV	1035995	1036873	1	1035963	1037229	1036006	1035766	1035886	93
YDR288W	chrIV	1037195	1038106	1	1037149	1038265	1037204	1036951	1037078	106
YDR289C	chrIV	1039509	1038280	-1	1039564	1038073	1039491	1039770	1039631	132
YDR292C	chrIV	1045011	1043146	-1	1045138	1043067	1045108	1045398	1045253	143
YDR293C	chrIV	1049392	1045640	-1	1049446	1045319	1049448	1049726	1049587	131
YDR294C	chrIV	1052228	1050459	-1	1052297	1050408	1052243	1052510	1052377	120
YDR295C	chrIV	1054647	1052623	-1	1054910	1052542	1054911	1055204	1055058	146
YDR296W	chrIV	1055212	1055892	1	1055157	1055979	1055234	1054911	1055073	176
YDR297W	chrIV	1056551	1057600	1	1056515	1057770	1056414	1056094	1056254	173
YDR298C	chrIV	1058814	1058176	-1	1058975	1057999	1058916	1059202	1059059	139
YDR299W	chrIV	1059627	1061231	1	1059592	1061322	1059617	1059343	1059480	127
YDR300C	chrIV	1062791	1061505	-1	1062866	1061395	1062805	1063080	1062943	128
YDR301W	chrIV	1063352	1067425	1	1063277	1067559	1063316	1063080	1063198	89
YDR302W	chrIV	1067731	1068390	1	1067669	1068463	1067739	1067462	1067601	130
YDR303C	chrIV	1071386	1068729	-1	1071678	1068614	1071704	1071902	1071803	51
YDR304C	chrIV	1072557	1071880	-1	1072586	1071806	1072559	1072806	1072683	100
YDR305C	chrIV	1073488	1072746	-1	1073462	1072681	1073404	1073661	1073533	110
YDR308C	chrIV	1078449	1078027	-1	1078490	1077919	1078442	1078675	1078559	86
YDR309C	chrIV	1080199	1079048	-1	1080249	1078684	1080289	1081004	1080647	568
YDR310C	chrIV	1084316	1081128	-1	1084594	1080940	1084544	1084836	1084690	145
YDR311W	chrIV	1085065	1086993	1	1085067	1087095	1085092	1084836	1084964	109
YDR312W	chrIV	1087581	1088942	1	1087549	1089124	1087575	1087320	1087448	108
YDR313C	chrIV	1090079	1089219	-1	1090167	1089041	1090092	1090398	1090245	159
YDR314C	chrIV	1092511	1090433	-1	1092546	1090168	1092528	1092770	1092649	95
YDR315C	chrIV	1093586	1092741	-1	1093587	1092668	1093550	1093809	1093680	112
YDR316W	chrIV	1093763	1095178	1	1093759	1095257	1093809	1093550	1093680	112
YDR317W	chrIV	1102184	1103428	1	1102161	1103514	1102166	1101894	1102030	125
YDR318W	chrIV	1103758	1104947	1	1103686	1105057	1103781	1103517	1103649	117
YDR320C	chrIV	1108101	1106095	-1	1108108	1106007	1108071	1108286	1108179	68
YDR320C-A	chrIV	1108498	1108280	-1	1108498	1108201	1108451	1108714	1108583	116
YDR321W	chrIV	1108702	1109847	1	1108671	1109998	1108714	1108451	1108583	116
YDR322W	chrIV	1110589	1111692	1	1110578	1111786	1110603	1110366	1110485	90
YDR322C-A	chrIV	1112293	1112003	-1	1112337	1111797	1112270	1112565	1112418	148
YDR323C	chrIV	1114027	1112480	-1	1114057	1112299	1114021	1114285	1114153	117
YDR324C	chrIV	1116763	1114433	-1	1116703	1114253	1116668	1116923	1116796	108
YDR325W	chrIV	1117126	1120233	1	1117109	1120297	1117159	1116923	1117041	89
YDR326C	chrIV	1124925	1120609	-1	1125113	1120465	1125053	1125346	1125200	146
YDR328C	chrIV	1126018	1125434	-1	1126056	1125232	1126019	1126281	1126150	115
YDR329C	chrIV	1127595	1126270	-1	1127617	1126205	1127573	1127842	1127708	122
YDR330W	chrIV	1127872	1129374	1	1127800	1129566	1127842	1127573	1127708	122
YDR331W	chrIV	1129588	1130823	1	1129549	1130894	1129611	1129324	1129468	140
YDR332W	chrIV	1131001	1133070	1	1130976	1133143	1131026	1130786	1130906	93
YDR334W	chrIV	1135932	1140476	1	1135692	1140592	1135818	1135430	1135624	241
YDR335W	chrIV	1141168	1144842	1	1140811	1144932	1140851	1140520	1140686	184
YDR337W	chrIV	1146319	1147179	1	1146270	1147245	1146310	1146066	1146188	97
YDR339C	chrIV	1150520	1149951	-1	1150531	1149872	1150487	1150779	1150633	145
YDR341C	chrIV	1153626	1151803	-1	1153662	1151639	1153617	1153915	1153766	151
YDR342C	chrIV	1155928	1154216	-1	1156014	1154081	1156137	1156718	1156428	434
YDR343C	chrIV	1161320	1159608	-1	1161320	1159464	1161288	1161476	1161382	41
YDR345C	chrIV	1164660	1162957	-1	1164692	1162813	1164825	1165407	1165116	435
YDR346C	chrIV	1168659	1167214	-1	1168816	1166938	1168773	1169123	1168948	203
YDR347W	chrIV	1169178	1170143	1	1169114	1170260	1169123	1168805	1168964	171
YDR349C	chrIV	1174176	1172386	-1	1174258	1172217	1174240	1174510	1174375	123
YDR350C	chrIV	1178174	1176120	-1	1178202	1176032	1178176	1178468	1178322	145
YDR351W	chrIV	1178666	1181260	1	1178445	1181409	1178468	1178176	1178322	145
YDR353W	chrIV	1183299	1184258	1	1183251	1184337	1183255	1182965	1183110	143
YDR354W	chrIV	1184747	1185889	1	1184621	1185958	1184691	1184424	1184558	120
YDR356W	chrIV	1186107	1188941	1	1186037	1189268	1186124	1185850	1185987	127
YDR358W	chrIV	1190059	1191732	1	1190007	1191893	1190072	1189675	1189874	250
YDR359C	chrIV	1194884	1191936	-1	1194879	1191753	1194855	1195138	1194997	136
YDR361C	chrIV	1196263	1195412	-1	1196297	1195161	1196261	1196558	1196410	150
YDR362C	chrIV	1198697	1196679	-1	1198807	1196628	1198783	1199057	1198920	127
YDR363W	chrIV	1199183	1200553	1	1199034	1200721	1199057	1198783	1198920	127
YDR363W-A	chrIV	1202128	1202397	1	1202112	1202650	1202141	1201606	1201874	388
YDR364C	chrIV	1204210	1202843	-1	1204243	1202569	1204157	1204422	1204290	118
YDR365C	chrIV	1206383	1204497	-1	1206453	1204410	1206402	1206662	1206532	113
YDR367W	chrIV	1212848	1213614	1	1212768	1213675	1212848	1212565	1212707	136
YDR368W	chrIV	1213904	1214842	1	1213853	1215004	1213904	1213613	1213759	144
YDR369C	chrIV	1217580	1215016	-1	1217603	1214910	1217566	1217795	1217681	82
YDR372C	chrIV	1222149	1221112	-1	1222412	1220967	1222390	1222719	1222555	182
YDR373W	chrIV	1222759	1223331	1	1222646	1223457	1222719	1222390	1222555	182
YDR375C	chrIV	1226536	1225166	-1	1226536	1225094	1226517	1226775	1226646	111
YDR376W	chrIV	1226822	1228303	1	1226812	1228371	1226775	1226485	1226630	143
YDR377W	chrIV	1228611	1228916	1	1228516	1229189	1228573	1228291	1228432	135
YDR378C	chrIV	1229609	1229349	-1	1229627	1229185	1229565	1229836	1229701	124
YDR379W	chrIV	1230167	1233196	1	1230033	1233279	1230096	1229836	1229966	113
YDR379C-A	chrIV	1233517	1233278	-1	1233547	1233144	1233476	1233730	1233603	107
YDR380W	chrIV	1234218	1236125	1	1234113	1236250	1234077	1233730	1233904	200
YDR381W	chrIV	1236558	1238004	1	1236461	1238196	1236548	1236166	1236357	235
YDR381C-A	chrIV	1238850	1238312	-1	1239081	1238203	1238808	1239085	1238947	130
YDR382W	chrIV	1239492	1239824	1	1239411	1239969	1239442	1239085	1239264	210
YDR383C	chrIV	1240676	1239960	-1	1240698	1239898	1240623	1240865	1240744	95
YDR384C	chrIV	1242031	1241204	-1	1242116	1241043	1242124	1242615	1242370	344
YDR385W	chrIV	1243230	1245758	1	1243184	1245910	1243208	1242615	1242912	446
YDR386W	chrIV	1246084	1247982	1	1246076	1248091	1246131	1245871	1246001	113
YDR388W	chrIV	1250186	1251634	1	1250160	1251755	1250179	1249916	1250048	116
YDR389W	chrIV	1252537	1254501	1	1252015	1254756	1252076	1251638	1251857	291
YDR390C	chrIV	1256847	1254937	-1	1256876	1254852	1256830	1257227	1257029	250
YDR392W	chrIV	1258696	1259709	1	1258626	1259839	1258690	1258426	1258558	117
YDR393W	chrIV	1259901	1261271	1	1259901	1261437	1259868	1259634	1259751	87
YDR394W	chrIV	1261681	1262967	1	1261577	1263062	1261632	1261340	1261486	145
YDR395W	chrIV	1263324	1266158	1	1263202	1266251	1263246	1262947	1263097	152
YDR397C	chrIV	1266898	1266366	-1	1266948	1266195	1266866	1267160	1267013	147
YDR398W	chrIV	1267471	1269402	1	1267435	1269508	1267462	1267160	1267311	155
YDR399W	chrIV	1270068	1270733	1	1269999	1270846	1269949	1269652	1269801	150
YDR400W	chrIV	1271063	1272085	1	1271043	1272254	1271065	1270788	1270927	130
YDR402C	chrIV	1273703	1272234	-1	1273703	1272191	1273904	1274184	1274044	133
YDR403W	chrIV	1274602	1276212	1	1274602	1276442	1274184	1273904	1274044	133
YDR404C	chrIV	1277169	1276654	-1	1277361	1276506	1277313	1277638	1277476	178
YDR405W	chrIV	1277646	1278437	1	1277593	1278578	1277638	1277313	1277476	178
YDR406W	chrIV	1279210	1283799	1	1279089	1283913	1279023	1278620	1278822	256
YDR407C	chrIV	1287938	1284069	-1	1288018	1284000	1287987	1288279	1288133	145
YDR408C	chrIV	1288859	1288215	-1	1288920	1288045	1288881	1289151	1289016	123
YDR409W	chrIV	1289406	1292120	1	1289367	1292452	1289420	1289151	1289286	122
YDR410C	chrIV	1293091	1292372	-1	1293154	1292300	1293117	1293397	1293257	133
YDR411C	chrIV	1294394	1293369	-1	1294416	1293305	1294393	1294687	1294540	147
YDR412W	chrIV	1294693	1295400	1	1294644	1295551	1294687	1294393	1294540	147
YDR414C	chrIV	1296686	1295598	-1	1296863	1295440	1296808	1297050	1296929	95
YDR416W	chrIV	1298432	1301011	1	1298336	1301043	1298403	1298148	1298276	108
YDR418W	chrIV	1301616	1302113	1	1301590	1302214	1301629	1301234	1301432	248
YDR419W	chrIV	1303174	1305072	1	1303168	1305429	1303217	1302954	1303086	116
YDR420W	chrIV	1306267	1311675	1	1306000	1311862	1306043	1305491	1305767	405
YDR421W	chrIV	1312040	1314892	1	1311950	1315162	1312018	1311748	1311883	123
YDR422C	chrIV	1317773	1315326	-1	1317829	1315270	1317832	1318103	1317968	124
YDR423C	chrIV	1319275	1318046	-1	1319247	1317977	1319200	1319486	1319343	139
YDR424C	chrIV	1319841	1319387	-1	1319867	1319344	1319816	1320055	1319936	92
YDR425W	chrIV	1320064	1321941	1	1320014	1321941	1320055	1319816	1319936	92
YDR427W	chrIV	1322205	1323386	1	1322173	1323468	1322231	1321957	1322094	127
YDR428C	chrIV	1324239	1323454	-1	1324267	1323347	1324209	1324459	1324334	103
YDR429C	chrIV	1325301	1324477	-1	1325319	1324352	1325269	1325535	1325402	119
YDR430C	chrIV	1328470	1325501	-1	1328527	1325450	1328508	1328824	1328666	169
YDR432W	chrIV	1328783	1330027	1	1328755	1330135	1328824	1328508	1328666	169
YDR434W	chrIV	1331237	1332841	1	1331141	1332956	1331186	1330944	1331065	95
YDR435C	chrIV	1333969	1332983	-1	1333981	1332857	1333925	1334195	1334060	123
YDR436W	chrIV	1334821	1336953	1	1334576	1337115	1334603	1334371	1334487	85
YDR437W	chrIV	1337352	1337774	1	1337293	1337774	1337312	1337049	1337181	116
YDR438W	chrIV	1338274	1339386	1	1338211	1339486	1338276	1338069	1338173	60
YDR439W	chrIV	1339676	1340719	1	1339624	1340910	1339654	1339400	1339527	107
YDR440W	chrIV	1342493	1344241	1	1342398	1344328	1342448	1342187	1342318	114
YDR441C	chrIV	1345062	1344517	-1	1345211	1344352	1345202	1345682	1345442	333
YDR443C	chrIV	1349938	1345676	-1	1350027	1345342	1349966	1350264	1350115	151
YDR446W	chrIV	1353725	1354633	1	1353709	1354633	1353759	1353505	1353632	107
YDR447C	chrIV	1355553	1354829	-1	1355574	1354711	1355545	1356037	1355791	345
YDR448W	chrIV	1356065	1357369	1	1356012	1357598	1356037	1355545	1355791	345
YDR449C	chrIV	1358902	1357580	-1	1358931	1357522	1358893	1359187	1359040	147
YDR450W	chrIV	1359923	1360798	1	1359902	1360915	1359903	1359398	1359651	358
YDR451C	chrIV	1362181	1361120	-1	1362234	1360908	1362302	1362773	1362538	324
YDR452W	chrIV	1362878	1364902	1	1362740	1365090	1362773	1362302	1362538	324
YDR453C	chrIV	1365662	1365072	-1	1365401	1364988	1365356	1365629	1365493	126
YDR454C	chrIV	1366827	1366264	-1	1366864	1366161	1366824	1367057	1366941	86
YDR456W	chrIV	1367485	1369386	1	1367457	1369492	1367492	1367228	1367360	117
YDR457W	chrIV	1369790	1379596	1	1369676	1379652	1369725	1369447	1369586	131
YDR458C	chrIV	1382046	1380055	-1	1382095	1379881	1382028	1382302	1382165	127
YDR459C	chrIV	1383443	1382319	-1	1383539	1382152	1383487	1383736	1383612	102
YDR460W	chrIV	1383811	1384776	1	1383671	1384877	1383736	1383487	1383612	102
YDR461W	chrIV	1385176	1385286	1	1385153	1385432	1385114	1384810	1384962	157
YDR462W	chrIV	1386073	1386516	1	1386019	1386639	1386068	1385767	1385918	154
YDR463W	chrIV	1386816	1388375	1	1386788	1388578	1386829	1386527	1386678	155
YDR464W	chrIV	1388872	1393179	1	1388781	1393337	1388809	1388501	1388655	161
YDR465C	chrIV	1394574	1393336	-1	1394617	1393200	1394581	1394804	1394693	76
YDR466W	chrIV	1395121	1397817	1	1395007	1398050	1395061	1394804	1394933	110
YDR468C	chrIV	1398700	1398026	-1	1398752	1397903	1398774	1399044	1398909	123
YDR469W	chrIV	1399015	1399542	1	1399014	1399607	1399044	1398774	1398909	123
YDR470C	chrIV	1401214	1399706	-1	1401299	1399534	1401258	1401774	1401516	369
YDR471W	chrIV	1401770	1402564	1	1401745	1402681	1401816	1401258	1401537	411
YDR472W	chrIV	1403322	1404173	1	1403252	1404297	1403339	1402963	1403151	229
YDR473C	chrIV	1405854	1404445	-1	1405925	1404207	1405877	1406129	1406003	105
YDR475C	chrIV	1410094	1407464	-1	1410094	1407402	1410082	1410310	1410196	81
YDR477W	chrIV	1412373	1414274	1	1412079	1414402	1412123	1411867	1411995	109
YDR478W	chrIV	1414575	1415171	1	1414538	1415237	1414599	1414325	1414462	127
YDR479C	chrIV	1416874	1415210	-1	1416922	1415126	1416860	1417118	1416989	111
YDR480W	chrIV	1417399	1418370	1	1417325	1418524	1417355	1417118	1417237	90
YDR481C	chrIV	1420250	1418550	-1	1420283	1418440	1420267	1420531	1420399	117
YDR482C	chrIV	1420838	1420431	-1	1420875	1420331	1420880	1421153	1421017	126
YDR483W	chrIV	1421157	1422485	1	1421131	1422613	1421153	1420880	1421017	126
YDR484W	chrIV	1422763	1424688	1	1422714	1424821	1422776	1422553	1422665	76
YDR485C	chrIV	1427207	1424820	-1	1427234	1424563	1427187	1427431	1427309	97
YDR486C	chrIV	1428120	1427431	-1	1428129	1427303	1428095	1428342	1428219	100
YDR487C	chrIV	1428980	1428354	-1	1429059	1428259	1428970	1429534	1429252	417
YDR488C	chrIV	1430789	1429188	-1	1430838	1429021	1430751	1431048	1430900	150
YDR489W	chrIV	1431012	1431896	1	1431003	1431976	1431048	1430751	1430900	150
YDR490C	chrIV	1434268	1431968	-1	1434353	1431800	1434298	1434755	1434527	310
YDR492W	chrIV	1434924	1435874	1	1434770	1435966	1434755	1434298	1434527	310
YDR493W	chrIV	1436217	1436588	1	1436129	1436708	1436172	1435931	1436052	94
YDR494W	chrIV	1436930	1438015	1	1436866	1438092	1436952	1436666	1436809	139
YDR495C	chrIV	1441150	1438115	-1	1441195	1437922	1441167	1441444	1441306	130
YDR496C	chrIV	1443403	1441433	-1	1443431	1441359	1443391	1443683	1443537	145
YDR497C	chrIV	1445467	1443713	-1	1445542	1443629	1445526	1445833	1445680	160
YDR498C	chrIV	1446994	1445843	-1	1447037	1445770	1446985	1447245	1447115	113
YDR499W	chrIV	1447830	1450073	1	1447791	1450193	1447854	1447609	1447732	98
YDR500C	chrIV	1450853	1450198	-1	1450901	1450108	1450836	1451257	1451047	274
YDR501W	chrIV	1451353	1452918	1	1451329	1453098	1451257	1450836	1451047	274
YDR502C	chrIV	1454464	1453310	-1	1454512	1453017	1454556	1454913	1454735	210
YDR503C	chrIV	1455866	1455042	-1	1455949	1454883	1455877	1456138	1456008	114
YDR505C	chrIV	1459220	1456695	-1	1459409	1456401	1459382	1459812	1459597	283
YDR507C	chrIV	1465786	1462358	-1	1465911	1462177	1465906	1466215	1466061	162
YDR508C	chrIV	1468444	1466453	-1	1468488	1466239	1468441	1469357	1468899	769
YDR510W	chrIV	1469400	1469705	1	1469315	1469834	1469357	1468385	1468871	825
YDR511W	chrIV	1470017	1470418	1	1470032	1470501	1470037	1469820	1469929	70
YDR512C	chrIV	1471063	1470500	-1	1470809	1470397	1470740	1471061	1470901	174
YDR513W	chrIV	1471017	1471448	1	1470995	1471530	1471061	1470740	1470901	174
YDR515W	chrIV	1473429	1474772	1	1473213	1474847	1473243	1472998	1473121	98
YDR516C	chrIV	1476476	1474974	-1	1476476	1474856	1476650	1476927	1476789	130
YDR517W	chrIV	1477239	1478357	1	1477145	1478460	1477200	1476927	1477064	126
YDR518W	chrIV	1478608	1480161	1	1478583	1480211	1478613	1478324	1478469	142
YDR519W	chrIV	1480425	1480832	1	1480417	1481040	1480419	1480135	1480277	137
YDR522C	chrIV	1485303	1483795	-1	1485303	1483795	1485238	1485498	1485368	113
YDR523C	chrIV	1487038	1485566	-1	1487038	1485566	1487316	1487614	1487465	151
YDR524C	chrIV	1488990	1487542	-1	1489057	1487271	1488977	1489393	1489185	269
YDR525W-A	chrIV	1490596	1490835	1	1490510	1491062	1490602	1489758	1490180	697
YDR527W	chrIV	1491094	1492413	1	1491013	1492491	1491087	1490750	1490919	190
YDR528W	chrIV	1494586	1495857	1	1494279	1495980	1494284	1493971	1494128	166
YDR529C	chrIV	1496548	1496165	-1	1496585	1495975	1496539	1496850	1496695	164
YDR530C	chrIV	1497768	1496791	-1	1497773	1496638	1497739	1497950	1497845	64
YDR531W	chrIV	1498232	1499335	1	1498141	1499408	1498232	1497950	1498091	135
YDR532C	chrIV	1500553	1499396	-1	1500588	1499334	1500498	1500765	1500632	120
YDR533C	chrIV	1502160	1501447	-1	1502199	1501380	1502629	1502890	1502760	114
YDR536W	chrIV	1508005	1509714	1	1508005	1509860	1507695	1507266	1507481	282
YDR538W	chrIV	1510902	1511630	1	1510852	1511853	1510878	1510615	1510747	116
YDR539W	chrIV	1512094	1513605	1	1512062	1513665	1512077	1511751	1511914	179
YDR540C	chrIV	1517675	1517136	-1	1517758	1516827	1518053	1518294	1518174	94
YDR542W	chrIV	1523249	1523611	1	1523249	1523611	1523372	1523082	1523227	143
YEL072W	chrV	13720	14415	1	13600	14745	13643	13310	13477	186
YEL071W	chrV	16355	17845	1	16342	17967	16219	15919	16069	153
YEL069C	chrV	23231	21537	-1	23231	21537	23454	23876	23665	275
YEL066W	chrV	26667	27206	1	26702	27283	26716	26472	26594	97
YEL065W	chrV	27657	29543	1	27637	29620	27477	27222	27350	108
YEL064C	chrV	31239	29797	-1	31284	29688	31230	31521	31376	144
YEL063C	chrV	33466	31694	-1	33685	31414	33664	34066	33865	255
YEL062W	chrV	34407	36254	1	34407	36401	34446	34230	34338	69
YEL061C	chrV	39537	36535	-1	39670	36273	39620	39908	39764	141
YEL060C	chrV	41953	40046	-1	42008	39895	41961	42446	42204	338
YEL059C-A	chrV	42624	42400	-1	42701	42364	42628	42884	42756	109
YEL058W	chrV	43252	44925	1	43214	44999	43282	43029	43156	106
YEL056W	chrV	47168	48373	1	47117	48483	47137	46886	47012	104
YEL055C	chrV	51539	48471	-1	51594	48281	51579	51902	51741	176
YEL054C	chrV	53218	52721	-1	53245	52483	53216	53641	53429	278
YEL053C	chrV	56102	53901	-1	56148	53818	56112	56367	56240	108
YEL052W	chrV	56571	58100	1	56535	58166	56592	56367	56480	78
YEL051W	chrV	58378	59148	1	58331	59254	58380	58085	58233	148
YEL050C	chrV	60851	59670	-1	60902	59516	60865	61138	61002	126
YEL049W	chrV	63728	64090	1	63428	64090	63416	63163	63290	106
YEL048C	chrV	65167	64709	-1	65188	64709	65144	65417	65281	126
YEL047C	chrV	66797	65385	-1	66811	65305	66796	67071	66934	128
YEL046C	chrV	68792	67629	-1	68894	67506	68861	69826	69344	818
YEL044W	chrV	69757	70257	1	69740	70308	69826	68861	69344	818
YEL043W	chrV	70478	73348	1	70444	73414	70480	70156	70318	177
YEL042W	chrV	73771	75327	1	73687	75473	73666	73339	73503	180
YEL041W	chrV	75944	77431	1	75675	77756	75861	75597	75729	117
YEL040W	chrV	78053	79456	1	78037	79602	77979	77547	77763	285
YEL039C	chrV	79977	79636	-1	80125	79636	80114	80482	80298	221
YEL038W	chrV	80462	81145	1	80415	81196	80482	80114	80298	221
YEL037C	chrV	82603	81407	-1	82762	81245	82724	83033	82879	162
YEL036C	chrV	84552	83050	-1	84697	82966	84639	84942	84791	156
YEL034W	chrV	85676	86149	1	85615	86367	85717	84955	85336	615
YEL032W	chrV	86937	89852	1	86886	90004	86911	86258	86585	506
YEL031W	chrV	90258	93905	1	90227	94007	90262	89992	90127	123
YEL030W	chrV	94644	96578	1	94644	96890	94242	93952	94097	143
YEL029C	chrV	97796	96858	-1	97861	96590	97834	98120	97977	139
YEL027W	chrV	100769	101251	1	100699	101504	100787	100362	100575	278
YEL026W	chrV	101943	102323	1	101853	102394	101861	101502	101682	212
YEL024W	chrV	107260	107907	1	107199	107907	107188	106885	107037	156
YEL022W	chrV	111421	115800	1	111354	115876	111361	111085	111223	129
YEL021W	chrV	116167	116970	1	116167	117268	116151	115871	116011	133
YEL020W-A	chrV	117211	117474	1	117194	117590	117216	116927	117072	142
YEL019C	chrV	121301	120498	-1	121311	120281	121255	121525	121390	123
YEL018W	chrV	121471	122310	1	121467	122400	121525	121255	121390	123
YEL017C-A	chrV	122929	122798	-1	122959	122658	122988	123688	123338	553
YEL017W	chrV	123657	124670	1	123647	124761	123688	122988	123338	553
YEL016C	chrV	126218	124737	-1	126396	124537	126342	126632	126487	143
YEL015W	chrV	126629	128284	1	126596	128450	126632	126342	126487	143
YEL013W	chrV	128825	130561	1	128588	130735	128610	128324	128467	139
YEL012W	chrV	131772	132551	1	131677	132660	131696	131405	131551	144
YEL011W	chrV	133120	135234	1	133120	135283	132979	132730	132855	102
YEL009C	chrV	139763	138918	-1	140334	138823	139925	140292	140109	220
YEL006W	chrV	144327	145334	1	144270	145702	144310	144026	144168	137
YEL005C	chrV	146755	145907	-1	146791	145825	146714	146981	146848	120
YEL004W	chrV	146951	147979	1	146919	148312	146981	146714	146848	120
YEL003W	chrV	148176	148599	1	148167	148723	148211	147938	148075	126
YEL002C	chrV	150014	148722	-1	150064	148649	150014	150306	150160	145
YEL001C	chrV	150978	150301	-1	151005	150206	150968	151262	151115	147
YER001W	chrV	153520	155808	1	153471	155912	153349	153001	153175	201
YER002W	chrV	156803	157498	1	156754	157586	156804	156483	156644	174
YER003C	chrV	159118	157736	-1	159162	157672	159111	159383	159247	125
YER004W	chrV	159580	160275	1	159570	160529	159602	159383	159493	72
YER005W	chrV	160550	162442	1	160550	162578	160536	160212	160374	177
YER006W	chrV	162723	164285	1	162696	164379	162736	162431	162584	158
YER007W	chrV	164527	166083	1	164504	166238	164533	164321	164427	65
YER007C-A	chrV	166885	166237	-1	166925	166048	166857	167113	166985	109
YER008C	chrV	171818	167808	-1	171884	167735	171836	172128	171982	145
YER009W	chrV	172115	172492	1	172081	172666	172128	171836	171982	145
YER010C	chrV	173338	172634	-1	173367	172568	173307	173544	173426	90
YER011W	chrV	175248	176012	1	175194	176166	174988	174617	174803	224
YER012W	chrV	177835	178431	1	177773	178560	177844	177552	177698	145
YER013W	chrV	178841	182278	1	178807	182357	178815	178587	178701	81
YER014W	chrV	182600	184219	1	182569	184330	182611	182362	182487	102
YER014C-A	chrV	184700	183731	-1	184700	183731	184795	185005	184900	63
YER015W	chrV	184541	186775	1	184519	187014	184508	184245	184377	116
YER016W	chrV	188277	189311	1	188243	189429	188288	188034	188161	107
YER017C	chrV	191788	189503	-1	191869	189322	191804	192344	192074	393
YER018C	chrV	192624	191959	-1	192687	191885	192620	192902	192761	135
YER019W	chrV	192797	194230	1	192884	194319	192902	192620	192761	135
YER019C-A	chrV	194539	194273	-1	194592	194218	194548	194844	194696	149
YER020W	chrV	195168	196517	1	195074	196691	195118	194844	194981	127
YER021W	chrV	196948	198519	1	196886	198645	196972	196663	196818	162
YER022W	chrV	198812	200875	1	198776	200974	198828	198563	198696	118
YER023W	chrV	201076	201936	1	201040	202005	201093	200838	200966	108
YER024W	chrV	202192	204963	1	202192	205058	202157	201891	202024	119
YER025W	chrV	205251	206834	1	205225	207094	205254	204963	205109	144
YER026C	chrV	208474	207644	-1	208505	207515	208511	208818	208665	160
YER027C	chrV	210232	208979	-1	210304	208962	210269	210535	210402	119
YER028C	chrV	211876	210692	-1	211905	210636	211960	212359	212160	252
YER029C	chrV	213177	212587	-1	213243	212507	213181	213470	213326	142
YER030W	chrV	213437	213898	1	213429	214022	213470	213181	213326	142
YER031C	chrV	214747	214076	-1	214781	213866	214736	215038	214887	155
YER032W	chrV	215063	217693	1	215007	217883	215038	214736	214887	155
YER033C	chrV	221287	218057	-1	221287	218057	221268	221484	221376	69
YER035W	chrV	222639	223076	1	222564	223213	222660	222173	222417	340
YER036C	chrV	225199	223367	-1	225232	223261	225226	225896	225561	523
YER037W	chrV	225889	226854	1	225808	226854	225874	225226	225550	501
YER038C	chrV	228252	226858	-1	228232	226858	228210	228445	228328	88
YER039C	chrV	229205	228456	-1	229502	228320	229471	229731	229601	113
YER040W	chrV	229795	231987	1	229713	232249	229731	229471	229601	113
YER041W	chrV	232461	234740	1	232385	234902	232431	232196	232314	88
YER042W	chrV	234937	235491	1	234917	235654	234922	234646	234784	129
YER043C	chrV	237119	235770	-1	237143	235552	237159	237483	237321	177
YER044C	chrV	238016	237570	-1	238055	237445	238088	238392	238240	157
YER044C-A	chrV	239774	238460	-1	239780	238460	239763	239969	239866	59
YER045C	chrV	241501	240032	-1	241652	239910	241755	241990	241873	88
YER046W	chrV	243180	243611	1	243166	243702	243172	242916	243044	109
YER047C	chrV	246503	243810	-1	246691	243677	246634	246898	246766	117
YER048C	chrV	248157	246982	-1	248224	246861	248206	248508	248357	155
YER048W-A	chrV	250718	251002	1	250637	251336	250687	250436	250562	104
YER049W	chrV	251728	253662	1	251710	253747	251669	251393	251531	129
YER050C	chrV	254387	253971	-1	254446	253859	254416	254687	254552	124
YER051W	chrV	254656	256134	1	254640	256351	254687	254416	254552	124
YER052C	chrV	257958	256375	-1	258060	256263	258040	258351	258196	164
YER053C	chrV	259639	258737	-1	259857	258578	259617	259853	259735	89
YER055C	chrV	265785	264892	-1	265794	264809	265856	266206	266031	203
YER056C	chrV	268113	266512	-1	268200	266391	268216	268869	268543	506
YER056C-A	chrV	270185	269423	-1	270212	269344	270183	270662	270423	332
YER057C	chrV	271126	270737	-1	271169	270653	271126	271377	271252	104
YER058W	chrV	271768	272091	1	271736	272170	271782	271530	271656	105
YER059W	chrV	272624	273886	1	272463	273958	272491	272220	272356	124
YER060W	chrV	274567	276153	1	274428	276406	274469	274208	274339	114
YER061C	chrV	279626	278298	-1	279666	278236	279580	279863	279722	136
YER062C	chrV	280682	279930	-1	280748	279743	280792	281363	281078	424
YER063W	chrV	281710	282366	1	281649	282512	281681	281363	281522	171
YER065C	chrV	286914	285241	-1	287182	285124	287147	287493	287320	199
YER067W	chrV	292066	292551	1	291990	292650	291811	291545	291678	119
YER068W	chrV	293050	294813	1	292959	294924	292997	292683	292840	167
YER069W	chrV	295410	298001	1	295351	298149	295454	294970	295212	337
YER070W	chrV	298950	301616	1	298911	301827	298744	298381	298563	216
YER072W	chrV	302806	303195	1	302788	303321	302786	302508	302647	131
YER073W	chrV	304030	305592	1	303774	305865	303994	303597	303796	250
YER074W	chrV	306323	307196	1	306271	307298	306339	305880	306110	312
YER074W-A	chrV	307653	308123	1	307653	308196	307658	307400	307529	111
YER075C	chrV	311199	308413	-1	311361	308294	311365	311807	311586	295
YER078C	chrV	318342	316807	-1	318566	316736	318511	318777	318644	119
YER080W	chrV	319963	321846	1	319944	321926	319979	319720	319850	112
YER081W	chrV	322686	324095	1	322642	324273	322222	321893	322058	182
YER082C	chrV	325936	324272	-1	325976	324184	325950	326230	326090	133
YER083C	chrV	327031	326174	-1	327049	326136	327004	327280	327142	129
YER086W	chrV	328477	330207	1	328377	330346	328436	328121	328279	168
YER087W	chrV	330576	332306	1	330501	332374	330547	330334	330441	66
YER087C-B	chrV	332830	332582	-1	332870	332374	332828	333112	332970	137
YER088C	chrV	335188	333176	-1	335277	333041	335330	335839	335585	362
YER089C	chrV	337340	335946	-1	337652	335870	337601	337910	337756	162
YER090W	chrV	337949	339472	1	337856	339576	337910	337599	337755	164
YER091C	chrV	342167	339864	-1	342237	339639	342366	342899	342633	386
YER092W	chrV	342855	343232	1	342846	343487	342899	342366	342633	386
YER093C	chrV	347612	343320	-1	347711	343262	347628	347878	347753	103
YER093C-A	chrV	348400	347912	-1	348413	347783	348395	348590	348493	48
YER094C	chrV	349346	348729	-1	349456	348575	349384	349670	349527	139
YER095W	chrV	349980	351182	1	349913	351417	349935	349670	349803	118
YER096W	chrV	351698	353236	1	351698	353603	351581	351333	351457	101
YER098W	chrV	355466	357730	1	355284	357883	355322	354798	355060	377
YER099C	chrV	359061	358105	-1	359083	358035	359057	359282	359170	78
YER100W	chrV	359562	360314	1	359484	360406	359542	359282	359412	113
YER101C	chrV	361794	360502	-1	361828	360378	361794	362027	361911	86
YER102W	chrV	362733	363702	1	363088	363844	362723	362189	362456	387
YER103W	chrV	364589	366517	1	364535	366645	364454	364266	364360	41
YER104W	chrV	366802	367428	1	366761	367703	366833	366578	366706	108
YER105C	chrV	372013	367838	-1	372034	367780	371994	372299	372147	158
YER106W	chrV	372326	373234	1	372326	373463	372299	371994	372147	158
YER107C	chrV	374545	373448	-1	374721	373310	374677	374971	374824	147
YER109C	chrV	377614	375215	-1	377805	374939	377751	378028	377890	130
YER110C	chrV	382103	378762	-1	382211	378610	382202	382490	382346	141
YER111C	chrV	385876	382595	-1	386196	382436	386186	386515	386351	182
YER112W	chrV	387232	387795	1	387191	387888	387200	386833	387017	220
YER113C	chrV	390052	387932	-1	390101	387794	390167	390424	390296	110
YER114C	chrV	393712	390590	-1	394033	390258	393947	394270	394109	176
YER115C	chrV	394867	394292	-1	395116	394179	395033	395291	395162	111
YER116C	chrV	396172	395348	-1	396287	395348	396223	396761	396492	391
YER117W	chrV	396769	397653	1	396749	397716	396761	396223	396492	391
YER118C	chrV	399055	397952	-1	399235	397777	399187	399455	399321	121
YER119C	chrV	400842	399496	-1	400868	399401	400821	401147	400984	179
YER120W	chrV	401135	401869	1	401109	401971	401147	400821	400984	179
YER122C	chrV	404352	402871	-1	404433	402850	404373	404674	404524	154
YER123W	chrV	404813	406387	1	404625	406728	404674	404373	404524	154
YER124C	chrV	409063	407342	-1	409103	407001	409347	409718	409533	224
YER125W	chrV	410189	412618	1	409685	412982	409718	409347	409533	224
YER126C	chrV	414179	413394	-1	414206	413202	414219	414512	414366	146
YER127W	chrV	414481	415554	1	414469	415624	414512	414219	414366	146
YER129W	chrV	417281	420709	1	416753	420956	416800	416506	416653	147
YER131W	chrV	423591	424311	1	423536	424431	423536	423096	423316	293
YER132C	chrV	430449	425188	-1	430891	425057	430833	431114	430974	134
YER133W	chrV	432495	433958	1	432426	434185	432530	432195	432363	188
YER136W	chrV	439616	440971	1	439521	441295	439492	439190	439341	155
YER139C	chrV	451243	450563	-1	451346	450358	451299	451560	451430	114
YER141W	chrV	453459	454919	1	453396	455158	453439	453139	453289	153
YER142C	chrV	456036	455146	-1	456098	455059	456056	456311	456184	108
YER143W	chrV	456319	457605	1	456261	457704	456311	456056	456184	108
YER144C	chrV	460223	457806	-1	460232	457668	460188	460543	460366	208
YER145C	chrV	461740	460526	-1	461761	460358	461779	462211	461995	285
YER146W	chrV	462585	462866	1	462544	462961	462598	462309	462454	142
YER147C	chrV	464842	462968	-1	464882	462865	464850	465162	465006	165
YER148W	chrV	465303	466025	1	465114	466214	465162	464850	465006	165
YER149C	chrV	467470	466208	-1	467521	466130	467489	467737	467613	101
YER150W	chrV	468370	468816	1	468338	468982	468223	467861	468042	215
YER151C	chrV	472424	469686	-1	472498	469617	472459	472737	472598	131
YER152C	chrV	473988	472657	-1	474016	472620	473964	474236	474100	125
YER153C	chrV	474805	474041	-1	474812	474041	474766	475060	474913	147
YER154W	chrV	475020	476228	1	475016	476293	475060	474766	474913	147
YER155C	chrV	482848	476345	-1	482910	476196	482852	483078	482965	79
YER157W	chrV	484788	487193	1	484772	487274	484796	484579	484688	70
YER159C	chrV	491958	491530	-1	492121	491404	492025	492561	492293	389
YER161C	chrV	500348	499347	-1	500386	499076	500351	500634	500493	136
YER162C	chrV	502894	500630	-1	502929	500520	502871	503132	503002	114
YER164W	chrV	505392	509798	1	505070	509931	505097	504819	504958	131
YER165W	chrV	510373	512106	1	510223	512256	510242	509875	510059	220
YER166W	chrV	512744	517459	1	512465	517549	512527	512211	512369	169
YER167W	chrV	518216	520771	1	518192	520928	517874	517535	517705	192
YER168C	chrV	522669	521029	-1	522695	520972	522662	523168	522915	359
YER169W	chrV	523369	525759	1	523096	525962	523168	522662	522915	359
YER170W	chrV	525974	526651	1	525894	526995	525960	525695	525828	118
YER171W	chrV	527082	529418	1	526933	529547	527005	526724	526865	134
YER172C	chrV	536021	529530	-1	536068	529406	536032	536307	536170	128
YER173W	chrV	536300	538279	1	536300	538452	536307	536032	536170	128
YER174C	chrV	539168	538434	-1	539282	538344	539260	539547	539404	140
YER175C	chrV	540363	539464	-1	540382	539242	540341	540581	540461	93
YER176W	chrV	541690	545055	1	541648	545169	541702	541396	541549	159
YER177W	chrV	545611	546414	1	545572	546584	545664	545026	545345	491
YER178W	chrV	546817	548079	1	546789	548213	546820	546551	546686	122
YER179W	chrV	548421	549517	1	548421	549517	548366	548141	548254	78
YER180C-A	chrV	551122	550865	-1	551170	550865	551106	551509	551308	256
YER183C	chrV	553969	553334	-1	553970	553242	553925	554177	554051	105
YER185W	chrV	559454	560365	1	559454	560429	559365	559060	559213	158
YER190W	chrV	571480	576525	1	570764	576862	570828	570272	570550	409
YFL062W	chrVI	6426	7565	1	6426	7640	6496	6201	6349	148
YFL060C	chrVI	10969	10301	-1	10829	10185	11007	11217	11112	63
YFL059W	chrVI	11363	12259	1	11293	12401	11217	11007	11112	63
YFL058W	chrVI	12929	13951	1	12929	14075	12700	12426	12563	127
YFL056C	chrVI	15431	14793	-1	16492	14793	16440	16709	16575	122
YFL055W	chrVI	17004	18680	1	16682	18680	16709	16440	16575	122
YFL053W	chrVI	23423	25198	1	23423	25375	23121	22829	22975	145
YFL050C	chrVI	35848	33272	-1	36621	32987	36560	36841	36701	134
YFL049W	chrVI	36803	38674	1	36799	38821	36841	36560	36701	134
YFL048C	chrVI	40180	38843	-1	40213	38732	40171	40446	40309	128
YFL047W	chrVI	40421	42565	1	40413	42629	40446	40171	40309	128
YFL045C	chrVI	44392	43628	-1	44478	43497	44449	44729	44589	133
YFL044C	chrVI	45560	44655	-1	45579	44380	45530	45762	45646	85
YFL041W	chrVI	49139	51007	1	49131	51181	49171	48928	49050	96
YFL039C	chrVI	54696	53260	-1	54816	53162	54364	54645	54505	134
YFL038C	chrVI	55986	55366	-1	56010	55248	55983	56336	56160	206
YFL037W	chrVI	56336	57709	1	56265	57934	56336	55983	56160	206
YFL036W	chrVI	58782	62837	1	58577	62937	58618	58252	58435	219
YFL034C-B	chrVI	63993	63016	-1	64038	62926	63991	64287	64139	149
YFL034C-A	chrVI	64932	64243	-1	64974	64157	64937	65333	65135	249
YFL033C	chrVI	74427	69115	-1	74668	68893	74548	75158	74853	463
YFL031W	chrVI	75179	76147	1	75113	76532	75158	74548	74853	463
YFL030W	chrVI	76831	77988	1	76716	78116	76651	76428	76540	76
YFL029C	chrVI	79161	78055	-1	79183	77991	79121	79371	79246	103
YFL028C	chrVI	80213	79344	-1	80235	79265	80192	80441	80317	102
YFL027C	chrVI	81912	80419	-1	81872	80345	81879	82119	81999	93
YFL026W	chrVI	82580	83875	1	82550	84140	82499	82275	82387	77
YFL025C	chrVI	87234	84145	-1	87311	84130	87277	87544	87411	120
YFL024C	chrVI	90345	87847	-1	90628	87579	90307	90599	90453	145
YFL023W	chrVI	90986	93376	1	90972	93472	91006	90599	90803	260
YFL022C	chrVI	95010	93499	-1	95069	93397	95038	95502	95270	317
YFL021W	chrVI	95966	97498	1	96103	97505	95864	95502	95683	215
YFL018C	chrVI	103127	101628	-1	103206	101571	103170	103479	103325	162
YFL017W-A	chrVI	103699	103932	1	103656	103991	103708	103479	103594	82
YFL017C	chrVI	104462	103983	-1	104494	103907	104428	104696	104562	121
YFL016C	chrVI	106236	104701	-1	106326	104598	106216	106841	106529	478
YFL014W	chrVI	107256	107585	1	107197	107770	106841	106216	106529	478
YFL013C	chrVI	109930	107852	-1	109963	107683	109941	110238	110090	150
YFL011W	chrVI	112345	113985	1	112043	113985	112079	111819	111949	113
YFL010W-A	chrVI	114990	115274	1	114742	115274	114247	114004	114126	96
YFL010C	chrVI	115743	115108	-1	115772	114946	115713	116001	115857	141
YFL009W	chrVI	116145	118484	1	115953	118569	116001	115713	115857	141
YFL008W	chrVI	119429	123106	1	119388	123209	119416	119143	119280	126
YFL007W	chrVI	123479	129910	1	123358	129987	123383	123094	123239	142
YFL005W	chrVI	130334	130981	1	130164	131198	130185	129904	130045	134
YFL004W	chrVI	131810	134296	1	131658	134529	131818	131559	131689	112
YFL003C	chrVI	137157	134521	-1	135891	134474	135830	136147	135989	170
YFL002C	chrVI	146934	145114	-1	146958	144983	146892	147160	147026	121
YFL001W	chrVI	147131	148459	1	147078	148491	147160	146892	147026	121
YFR001W	chrVI	149110	149724	1	149102	149795	149126	148847	148987	132
YFR002W	chrVI	150016	152535	1	149999	152628	150048	149750	149899	151
YFR003C	chrVI	153124	152657	-1	153179	152637	153113	153400	153257	140
YFR004W	chrVI	153393	154313	1	153363	154407	153400	153113	153257	140
YFR005C	chrVI	155873	154527	-1	155880	154308	155848	156200	156024	205
YFR007W	chrVI	159299	160360	1	159512	160457	159307	159080	159194	80
YFR008W	chrVI	160535	161200	1	160531	161200	160539	160275	160407	117
YFR009W	chrVI	162488	164746	1	162416	164813	162501	162077	162289	277
YFR010W	chrVI	165067	166566	1	165024	166657	165042	164772	164907	123
YFR011C	chrVI	167258	166746	-1	167282	166603	167246	167598	167422	205
YFR013W	chrVI	169922	172285	1	169875	172427	169894	169657	169776	90
YFR014C	chrVI	173877	172537	-1	174001	172315	173868	174202	174035	187
YFR015C	chrVI	176391	174265	-1	176391	174088	176621	177030	176826	262
YFR016C	chrVI	180743	177042	-1	180837	176991	180807	181181	180994	227
YFR019W	chrVI	184502	191338	1	184495	191388	184522	184244	184383	131
YFR021W	chrVI	194812	196314	1	194718	196424	194762	194501	194632	114
YFR022W	chrVI	196833	199034	1	196565	199130	196612	196344	196478	121
YFR023W	chrVI	199874	201709	1	199874	201709	199544	199316	199430	81
YFR024C-A	chrVI	203433	201960	-1	203443	201810	203396	203662	203529	119
YFR025C	chrVI	204750	203743	-1	204774	203656	204779	205134	204957	208
YFR026C	chrVI	206257	205748	-1	207241	205669	207192	207439	207316	100
YFR027W	chrVI	207452	208297	1	207386	208428	207439	207192	207316	100
YFR028C	chrVI	210068	208413	-1	210126	208358	210071	210358	210215	140
YFR029W	chrVI	210937	212973	1	210873	212973	210922	210528	210725	247
YFR030W	chrVI	213312	216419	1	213197	216487	213233	212933	213083	153
YFR031C	chrVI	220106	216594	-1	220141	216543	220101	220325	220213	77
YFR031C-A	chrVI	221418	220507	-1	221478	220348	221365	222097	221731	585
YFR032C-A	chrVI	223771	223258	-1	223825	223162	223759	224264	224012	358
YFR033C	chrVI	224769	224326	-1	224875	224182	224804	225585	225195	634
YFR034C	chrVI	225958	225020	-1	225989	225020	225939	226285	226112	199
YFR036W	chrVI	226963	227337	1	226941	227478	226934	226473	226704	314
YFR037C	chrVI	229186	227513	-1	229192	227395	229151	229432	229292	134
YFR038W	chrVI	229380	231941	1	229394	232029	229432	229151	229292	134
YFR040W	chrVI	234242	237250	1	233974	237347	234003	233620	233812	236
YFR041C	chrVI	238255	237368	-1	238290	237237	238218	238461	238340	96
YFR042W	chrVI	238458	239060	1	238410	239152	238461	238218	238340	96
YFR043C	chrVI	239827	239114	-1	239854	239059	239793	240032	239913	92
YFR044C	chrVI	241437	239992	-1	241455	239944	241419	241682	241551	116
YFR046C	chrVI	244159	243074	-1	244159	243001	244103	244349	244226	99
YFR047C	chrVI	245166	244279	-1	245202	244202	245133	245345	245239	65
YFR048W	chrVI	246146	248134	1	246080	248185	246157	245862	246010	148
YFR049W	chrVI	248523	248894	1	248361	249009	248399	248152	248276	100
YFR050C	chrVI	249866	249066	-1	249919	248928	249865	250164	250015	152
YFR051C	chrVI	251803	250163	-1	251875	250090	251791	252081	251936	143
YFR052W	chrVI	252505	253329	1	252465	253369	252517	252235	252376	135
YGL258W	chrVII	11110	11730	1	10437	11986	10485	10189	10337	149
YGL257C	chrVII	14157	12481	-1	14432	12384	14252	14443	14348	44
YGL256W	chrVII	15159	16307	1	14466	16484	14699	14443	14571	109
YGL255W	chrVII	20978	22108	1	20933	22207	20724	20429	20577	148
YGL254W	chrVII	22304	23203	1	22295	23203	22348	22105	22227	96
YGL253W	chrVII	23935	25395	1	23888	25587	23940	23229	23585	564
YGL252C	chrVII	27484	25718	-1	27522	25627	27491	27791	27641	153
YGL250W	chrVII	31910	32635	1	31869	32828	31933	31667	31800	119
YGL249W	chrVII	33098	35212	1	33098	35441	33058	32812	32935	99
YGL248W	chrVII	35653	36762	1	35524	36831	35579	35323	35451	109
YGL247W	chrVII	36933	37526	1	36921	37623	36948	36686	36817	115
YGL246C	chrVII	38780	37617	-1	38820	37497	38770	39057	38914	140
YGL245W	chrVII	39023	41149	1	39008	41209	39057	38770	38914	140
YGL244W	chrVII	41498	43174	1	41442	43266	41493	41214	41354	132
YGL243W	chrVII	43307	44509	1	43307	44555	43407	43153	43280	107
YGL241W	chrVII	45445	48459	1	45439	48561	45473	45203	45338	123
YGL240W	chrVII	48613	49365	1	48594	49365	48658	48389	48524	122
YGL238W	chrVII	49552	52434	1	49549	52478	49557	49290	49424	120
YGL237C	chrVII	53528	52731	-1	53291	52537	53571	53832	53702	114
YGL236C	chrVII	55796	53787	-1	56108	53764	56111	56426	56269	168
YGL234W	chrVII	56482	58890	1	56464	58982	56426	56111	56269	168
YGL233W	chrVII	59122	61854	1	59093	61919	59135	58853	58994	135
YGL232W	chrVII	62075	63002	1	62045	63074	62098	61869	61984	82
YGL231C	chrVII	63620	63048	-1	63640	62979	63575	63832	63704	110
YGL229C	chrVII	66959	64503	-1	67188	64364	67180	67586	67383	259
YGL228W	chrVII	67598	69331	1	67544	69488	67586	67180	67383	259
YGL227W	chrVII	69671	72547	1	69629	72758	69655	69402	69529	106
YGL226C-A	chrVII	73158	72749	-1	73198	72602	73136	73396	73266	113
YGL226W	chrVII	73340	73711	1	73335	73771	73396	73136	73266	113
YGL225W	chrVII	76894	77907	1	76853	78032	76872	76482	76677	243
YGL224C	chrVII	78857	78015	-1	78956	77924	78955	79209	79082	107
YGL223C	chrVII	80365	79112	-1	80378	78940	80320	80552	80436	85
YGL222C	chrVII	81186	80659	-1	81264	80509	81190	81475	81333	138
YGL221C	chrVII	82292	81426	-1	82311	81349	82252	82512	82382	113
YGL220W	chrVII	82374	82736	1	82457	82918	82512	82252	82382	113
YGL219C	chrVII	84257	82878	-1	84284	82794	84242	84655	84449	266
YGL216W	chrVII	84885	87302	1	84618	87352	84655	84242	84449	266
YGL215W	chrVII	87981	89339	1	87509	89645	87554	87264	87409	143
YGL213C	chrVII	91247	90054	-1	91283	89991	91227	91489	91358	115
YGL212W	chrVII	91432	92382	1	91391	92382	91489	91227	91358	115
YGL211W	chrVII	92512	93591	1	92509	93721	92551	92303	92427	101
YGL210W	chrVII	93792	94460	1	93752	94581	93804	93515	93660	142
YGL209W	chrVII	95858	97006	1	95811	97121	95774	95360	95567	267
YGL208W	chrVII	97338	98585	1	97290	98723	97354	97127	97241	80
YGL207W	chrVII	98969	102076	1	98876	102212	98943	98631	98787	165
YGL206C	chrVII	107504	102543	-1	107576	102269	107560	107988	107774	281
YGL205W	chrVII	108158	110404	1	108158	110404	107988	107560	107774	281
YGL203C	chrVII	114664	112475	-1	114741	112406	114705	114996	114851	144
YGL202W	chrVII	116059	117561	1	115930	117654	115981	115707	115844	127
YGL201C	chrVII	120907	117854	-1	120959	117670	120908	121182	121045	127
YGL200C	chrVII	123305	122694	-1	123329	122587	123269	123635	123452	219
YGL198W	chrVII	123591	124298	1	123584	124347	123635	123269	123452	219
YGL197W	chrVII	124698	129161	1	124529	129448	124543	124207	124375	189
YGL196W	chrVII	129883	131169	1	129818	131265	129814	129537	129676	130
YGL195W	chrVII	131525	139543	1	131482	139644	131537	131246	131392	144
YGL194C	chrVII	141726	140368	-1	141806	140235	141744	141986	141865	95
YGL192W	chrVII	142246	144048	1	142246	144048	141986	141744	141865	95
YGL191W	chrVII	144808	145197	1	144705	145441	144755	144467	144611	141
YGL190C	chrVII	147389	145809	-1	147934	145599	147631	147917	147774	139
YGL189C	chrVII	148966	148229	-1	148644	148160	148951	149494	149223	396
YGL187C	chrVII	150525	149704	-1	150634	149419	150597	150901	150749	157
YGL186C	chrVII	152776	151037	-1	152801	150995	152796	153073	152935	130
YGL183C	chrVII	157285	156543	-1	157285	156543	157593	157871	157732	131
YGL181W	chrVII	157906	159096	1	157859	159197	157871	157593	157732	131
YGL180W	chrVII	160065	162758	1	159884	162758	159917	159668	159793	102
YGL179C	chrVII	165091	163409	-1	165170	163307	165125	165424	165275	152
YGL178W	chrVII	167352	170571	1	167798	170648	167799	167463	167631	189
YGL175C	chrVII	174322	173285	-1	174322	173285	174319	174571	174445	105
YGL174W	chrVII	174545	175345	1	174528	175564	174571	174319	174445	105
YGL173C	chrVII	180113	175527	-1	180445	175429	180408	180727	180568	172
YGL172W	chrVII	180700	182118	1	180668	182211	180727	180408	180568	172
YGL171W	chrVII	182390	184084	1	182354	184182	182392	182124	182258	121
YGL170C	chrVII	185394	184153	-1	185394	184153	185606	186003	185805	250
YGL169W	chrVII	186059	187339	1	186000	187543	186003	185606	185805	250
YGL168W	chrVII	187464	187796	1	187464	187796	187560	187264	187412	149
YGL167C	chrVII	190468	187616	-1	190844	187410	190848	191147	190998	152
YGL166W	chrVII	191129	191806	1	191108	191958	191147	190848	190998	152
YGL164C	chrVII	193300	191978	-1	193311	191892	193296	193565	193431	122
YGL163C	chrVII	196403	193707	-1	196403	193575	196496	196781	196639	138
YGL162W	chrVII	198138	199037	1	197876	199173	198129	197846	197988	136
YGL161C	chrVII	200142	199210	-1	200251	199059	200179	200471	200325	145
YGL160W	chrVII	200561	202273	1	200453	202407	200471	200179	200325	145
YGL158W	chrVII	207033	208571	1	207033	208666	207215	206975	207095	93
YGL157W	chrVII	209006	210049	1	208957	210139	208977	208606	208792	224
YGL156W	chrVII	210416	213667	1	210323	213835	210354	210076	210215	131
YGL155W	chrVII	214081	215211	1	214029	215439	214002	213734	213868	121
YGL154C	chrVII	216096	215278	-1	216100	215210	216038	216293	216166	108
YGL153W	chrVII	216273	217298	1	216211	217345	216293	216038	216166	108
YGL151W	chrVII	217524	220922	1	217469	221047	217521	217243	217382	131
YGL150C	chrVII	225573	221104	-1	225793	220899	225696	225932	225814	89
YGL148W	chrVII	226399	227529	1	226367	227617	226385	226087	226236	151
YGL147C	chrVII	228329	227754	-1	228346	227646	228337	228812	228575	328
YGL145W	chrVII	230243	232348	1	230173	232479	230227	229804	230016	276
YGL144C	chrVII	234507	232450	-1	234528	232368	234497	234745	234621	101
YGL143C	chrVII	235958	234717	-1	235977	234646	235931	236137	236034	59
YGL142C	chrVII	238119	236269	-1	238156	236211	238117	238358	238238	94
YGL141W	chrVII	238353	241085	1	238335	241181	238358	238117	238238	94
YGL139W	chrVII	245716	248124	1	245402	248454	245440	245153	245297	140
YGL137W	chrVII	249869	252738	1	249841	253037	249881	249552	249717	182
YGL136C	chrVII	253859	252897	-1	253908	252884	254229	254573	254401	197
YGL135W	chrVII	254641	255294	1	254577	255387	254573	254229	254401	197
YGL134W	chrVII	255663	256964	1	255545	257060	255576	255295	255436	134
YGL133W	chrVII	257707	261501	1	257514	261572	257527	257230	257379	150
YGL131C	chrVII	265859	261648	-1	265931	261430	265876	266126	266001	103
YGL130W	chrVII	266145	267524	1	266103	267614	266126	265876	266001	103
YGL129C	chrVII	269075	267723	-1	269122	267578	269098	269351	269225	106
YGL128C	chrVII	270144	269293	-1	270160	269128	270115	270452	270284	190
YGL127C	chrVII	270775	270392	-1	270810	270245	270753	271022	270888	122
YGL126W	chrVII	270997	272139	1	270938	272393	271022	270753	270888	122
YGL125W	chrVII	272520	274322	1	272520	274322	272519	271658	272089	714
YGL124C	chrVII	276714	274780	-1	276744	274656	276688	276899	276794	64
YGL123W	chrVII	277617	278381	1	277519	278469	277478	277037	277258	294
YGL122C	chrVII	280523	278946	-1	280569	278806	280510	280813	280662	156
YGL121C	chrVII	281157	280777	-1	281283	280559	281285	281552	281419	120
YGL120C	chrVII	283937	281634	-1	283968	281541	283949	284205	284077	109
YGL119W	chrVII	284442	285947	1	284417	286015	284425	284205	284315	73
YGL116W	chrVII	289809	291641	1	289668	291739	289648	289371	289510	130
YGL115W	chrVII	292033	293001	1	291912	293082	291952	291673	291813	132
YGL113W	chrVII	295932	297938	1	295896	298184	295937	295660	295799	130
YGL112C	chrVII	299728	298178	-1	299764	298033	299716	299990	299853	127
YGL111W	chrVII	299978	301369	1	299957	301513	299990	299716	299853	127
YGL110C	chrVII	303411	301537	-1	303418	301368	303394	303643	303519	102
YGL107C	chrVII	306273	304333	-1	306292	304241	306285	306580	306433	148
YGL106W	chrVII	306560	307009	1	306531	307259	306580	306285	306433	148
YGL105W	chrVII	307437	308567	1	307414	308667	307456	307123	307290	186
YGL104C	chrVII	310173	308713	-1	310189	308581	310150	310345	310248	48
YGL103W	chrVII	310967	311927	1	310951	312013	310962	310536	310749	279
YGL100W	chrVII	313234	314283	1	313197	314371	313245	312996	313121	102
YGL099W	chrVII	314631	316553	1	314611	316595	314643	314360	314502	136
YGL098W	chrVII	317342	318079	1	317292	318345	317333	317147	317240	39
YGL097W	chrVII	321782	323230	1	321716	323346	321784	321453	321619	184
YGL096W	chrVII	325331	326161	1	325331	326269	325395	325213	325304	35
YGL095C	chrVII	330607	328874	-1	330657	328840	330624	330955	330790	184
YGL094C	chrVII	334465	331118	-1	334660	330957	334605	334886	334746	134
YGL093W	chrVII	334886	337639	1	334848	337690	334886	334605	334746	134
YGL092W	chrVII	337906	341859	1	337813	341897	337865	337590	337728	128
YGL091C	chrVII	343042	342056	-1	343063	341964	343050	343319	343185	122
YGL090W	chrVII	343319	344584	1	343287	344584	343319	343050	343185	122
YGL087C	chrVII	346904	346406	-1	346947	346291	346912	347174	347043	115
YGL086W	chrVII	347119	349368	1	347187	349433	347212	346912	347062	153
YGL084C	chrVII	352298	350616	-1	352344	350528	352316	352560	352438	97
YGL083W	chrVII	353058	355472	1	352990	355614	353029	352728	352879	154
YGL078C	chrVII	361859	360288	-1	361903	360099	361877	362134	362006	110
YGL077C	chrVII	363916	362225	-1	364038	362146	364037	364364	364201	180
YGL076C	chrVII	365996	364335	-1	366132	364226	366020	366403	366212	236
YGL075C	chrVII	368088	366925	-1	368283	366571	368234	368495	368365	114
YGL073W	chrVII	368753	371254	1	368668	371311	368706	368495	368601	64
YGL071W	chrVII	372012	374084	1	371563	374221	371532	371203	371368	182
YGL070C	chrVII	374827	374459	-1	374852	374204	374811	375098	374955	140
YGL068W	chrVII	375087	375671	1	375040	375781	375098	374811	374955	140
YGL067W	chrVII	376101	377255	1	376013	377293	376076	375843	375960	86
YGL066W	chrVII	377609	379582	1	377418	379926	377477	377196	377337	134
YGL065C	chrVII	381271	379760	-1	381327	379706	381257	381540	381399	136
YGL064C	chrVII	383208	381523	-1	383215	381458	383172	383463	383318	144
YGL063W	chrVII	383654	384766	1	383426	385114	383463	383172	383318	144
YGL062W	chrVII	385196	388732	1	385054	388792	385122	384501	384812	474
YGL061C	chrVII	389711	388968	-1	389779	388869	389721	389993	389857	125
YGL060W	chrVII	390065	391990	1	389935	392259	389993	389721	389857	125
YGL059W	chrVII	392223	393698	1	392183	393847	392241	391957	392099	137
YGL058W	chrVII	393986	394504	1	393926	394724	393967	393672	393820	148
YGL057C	chrVII	395829	394966	-1	395789	394813	395761	396044	395903	136
YGL056C	chrVII	397618	396035	-1	397728	395931	397665	398308	397987	496
YGL055W	chrVII	398628	400160	1	398566	400384	398308	397665	397987	496
YGL054C	chrVII	401287	400871	-1	401352	400572	401315	401765	401540	303
YGL053W	chrVII	402589	403302	1	402513	403622	402548	402281	402415	120
YGL050W	chrVII	405776	406597	1	405742	406794	405781	405342	405562	292
YGL049C	chrVII	409604	406860	-1	409765	406697	409729	409980	409855	104
YGL048C	chrVII	411286	410069	-1	411308	409973	411258	411534	411396	129
YGL047W	chrVII	411552	412160	1	411465	412191	411534	411258	411396	129
YGL045W	chrVII	414102	415730	1	414013	415930	414095	413840	413968	108
YGL044C	chrVII	417036	416146	-1	417262	416009	417204	417498	417351	147
YGL043W	chrVII	417483	418412	1	417461	418634	417498	417204	417351	147
YGL040C	chrVII	420555	419527	-1	420631	419301	420629	420976	420803	200
YGL039W	chrVII	423961	425007	1	423849	425120	423460	422967	423214	346
YGL038C	chrVII	426804	425362	-1	426955	425051	426945	427260	427103	168
YGL037C	chrVII	427947	427297	-1	428022	427156	428024	428620	428322	449
YGL035C	chrVII	433062	431548	-1	433167	431417	433190	433553	433372	216
YGL032C	chrVII	436833	436570	-1	436887	436470	436931	437255	437093	177
YGL031C	chrVII	438397	437467	-1	437933	437403	438393	439054	438724	514
YGL030W	chrVII	439091	439638	1	439033	439737	439054	438423	438739	484
YGL029W	chrVII	440063	440425	1	440025	440610	440055	439787	439921	121
YGL028C	chrVII	442909	441281	-1	443065	440982	443324	443632	443478	161
YGL027C	chrVII	446143	443642	-1	446164	443550	446121	446372	446247	104
YGL026C	chrVII	448535	446412	-1	448553	446328	448524	448792	448658	121
YGL025C	chrVII	449957	448764	-1	449995	448679	449922	450175	450049	106
YGL023C	chrVII	452104	450197	-1	452142	450081	452090	452385	452238	148
YGL022W	chrVII	452404	454560	1	452339	454732	452385	452090	452238	148
YGL021W	chrVII	454785	457067	1	454828	457097	454824	454556	454690	121
YGL020C	chrVII	457870	457163	-1	457920	457084	457876	458117	457997	94
YGL019W	chrVII	458156	458992	1	458080	459111	458117	457876	457997	94
YGL018C	chrVII	459664	459110	-1	459699	458991	459647	459888	459768	94
YGL017W	chrVII	459854	461365	1	459827	461516	459888	459647	459768	94
YGL016W	chrVII	461666	464911	1	461610	465189	461651	461397	461524	107
YGL014W	chrVII	466141	468807	1	465747	468893	465764	465487	465626	130
YGL013C	chrVII	472298	469092	-1	472425	469053	472391	472843	472617	305
YGL012W	chrVII	472855	474276	1	472818	474382	472843	472391	472617	305
YGL011C	chrVII	475247	474489	-1	475283	474362	475227	475520	475374	146
YGL009C	chrVII	478652	476313	-1	478727	476152	478672	478969	478821	150
YGL006W	chrVII	485921	489442	1	485515	489558	485532	485174	485353	211
YGL005C	chrVII	490547	489708	-1	490576	489485	490525	490780	490653	108
YGL004C	chrVII	491956	490703	-1	491957	490659	491922	492178	492050	109
YGL003C	chrVII	494174	492474	-1	494277	492327	494201	494493	494347	145
YGL002W	chrVII	494517	495167	1	494469	495358	494493	494201	494347	145
YGL001C	chrVII	496502	495453	-1	496572	495330	496519	496806	496663	140
YGR002C	chrVII	499906	498476	-1	499937	498193	499874	500164	500019	143
YGR003W	chrVII	500132	502366	1	500130	502614	500164	499874	500019	143
YGR004W	chrVII	502938	504326	1	502875	504568	502943	502664	502804	132
YGR005C	chrVII	505859	504657	-1	505892	504550	505837	506104	505971	120
YGR006W	chrVII	506070	506825	1	506065	506825	506104	505837	505971	120
YGR007W	chrVII	506969	507940	1	506938	508079	506995	506717	506856	131
YGR008C	chrVII	508364	508110	-1	508451	507950	508490	508771	508631	134
YGR009C	chrVII	511002	509047	-1	511045	508908	511014	511288	511151	127
YGR010W	chrVII	511545	512732	1	511428	512992	511491	511288	511390	56
YGR012W	chrVII	513159	514340	1	513130	514429	513177	512899	513038	131
YGR013W	chrVII	514554	516416	1	514531	516642	514575	514298	514437	130
YGR014W	chrVII	516943	520863	1	516687	520990	516671	516294	516483	230
YGR019W	chrVII	525229	526644	1	525191	526736	524980	524693	524837	140
YGR020C	chrVII	527329	526973	-1	527393	526840	527347	527658	527503	164
YGR023W	chrVII	529264	530919	1	529107	531153	529152	528887	529020	118
YGR024C	chrVII	532596	531883	-1	532603	531795	532587	532890	532739	156
YGR027C	chrVII	534785	534132	-1	534838	534069	534807	535179	534993	225
YGR028W	chrVII	542203	543291	1	542178	543438	542261	542028	542145	86
YGR029W	chrVII	543553	544205	1	543553	544302	543588	543336	543462	105
YGR030C	chrVII	546157	545681	-1	546172	545606	546134	546422	546278	141
YGR031C-A	chrVII	547300	546809	-1	547300	546809	547232	547678	547455	299
YGR032W	chrVII	548264	553951	1	548102	554065	548456	548246	548351	63
YGR033C	chrVII	554967	554248	-1	555097	553993	555032	555422	555227	243
YGR034W	chrVII	555812	556672	1	555785	556802	555775	555422	555599	206
YGR036C	chrVII	558868	558149	-1	559033	558149	558963	559247	559105	137
YGR037C	chrVII	559994	559731	-1	560042	559550	560048	560340	560194	145
YGR038W	chrVII	560682	561350	1	560544	561511	560578	560340	560459	91
YGR040W	chrVII	575398	576504	1	575145	576620	575405	575188	575297	70
YGR041W	chrVII	577487	579130	1	577126	579221	576883	576512	576698	224
YGR043C	chrVII	581436	580435	-1	581691	580294	581674	582056	581865	235
YGR044C	chrVII	583892	582990	-1	583967	582725	584008	584388	584198	233
YGR046W	chrVII	584895	586052	1	584765	586393	584830	584559	584695	124
YGR047C	chrVII	589469	586392	-1	589482	586284	589442	589787	589615	198
YGR048W	chrVII	589826	590911	1	589771	590991	589787	589442	589615	198
YGR049W	chrVII	591314	591877	1	591265	592146	591245	590960	591103	138
YGR054W	chrVII	596693	598621	1	596522	598833	596556	596246	596401	163
YGR055W	chrVII	599417	601141	1	599367	601263	599388	598730	599059	511
YGR056W	chrVII	601661	604447	1	601571	604526	601713	601378	601546	188
YGR057C	chrVII	605501	604773	-1	605574	604439	605528	605800	605664	125
YGR058W	chrVII	606136	607143	1	606105	607439	606170	605952	606061	71
YGR059W	chrVII	607563	609101	1	607563	609467	607401	607116	607259	138
YGR060W	chrVII	610564	611493	1	610518	611682	610604	609584	610094	873
YGR061C	chrVII	615965	611889	-1	616002	611817	616069	616330	616200	114
YGR062C	chrVII	617278	616328	-1	617286	616251	617230	617632	617431	255
YGR063C	chrVII	617824	617516	-1	617831	617395	617802	618076	617939	127
YGR065C	chrVII	619858	618077	-1	619984	617978	619926	620270	620098	197
YGR068C	chrVII	627084	625324	-1	627157	625324	627067	627373	627220	159
YGR070W	chrVII	627806	631273	1	627766	631289	627729	627550	627640	32
YGR072W	chrVII	634304	635467	1	634264	635590	634312	634053	634183	112
YGR074W	chrVII	635712	636152	1	635679	636452	635738	635460	635599	131
YGR075C	chrVII	636875	636147	-1	636915	636147	636868	637093	636981	78
YGR076C	chrVII	637577	637104	-1	637628	636975	637564	637815	637690	104
YGR077C	chrVII	639513	637744	-1	639521	637670	639496	639741	639619	98
YGR078C	chrVII	640371	639772	-1	640402	639697	640373	640811	640592	291
YGR080W	chrVII	642010	643008	1	641980	643138	642021	641762	641892	112
YGR081C	chrVII	643780	643148	-1	643809	643036	643767	644048	643908	134
YGR082W	chrVII	644044	644595	1	643997	644743	644048	643767	643908	134
YGR083C	chrVII	646815	644860	-1	646890	644744	646829	647123	646976	147
YGR084C	chrVII	648142	647123	-1	648089	647054	648040	648312	648176	125
YGR085C	chrVII	648907	648383	-1	648930	648296	648934	649310	649122	229
YGR086C	chrVII	650617	649598	-1	650725	649254	650657	651322	650990	518
YGR087C	chrVII	652981	651290	-1	653275	651290	653166	653412	653289	99
YGR088W	chrVII	654634	656322	1	654714	656403	654418	654107	654263	164
YGR089W	chrVII	656960	659770	1	656680	659896	656725	656434	656580	144
YGR090W	chrVII	662358	666071	1	662081	666167	662127	661608	661868	372
YGR091W	chrVII	666341	667825	1	666271	667874	666316	666053	666185	116
YGR092W	chrVII	668189	669907	1	668127	670064	668113	667767	667940	199
YGR094W	chrVII	672186	675500	1	672222	675581	672209	671884	672047	178
YGR095C	chrVII	676342	675671	-1	676384	675626	676340	676619	676480	132
YGR096W	chrVII	676621	677565	1	676549	677636	676619	676340	676480	132
YGR097W	chrVII	678695	682135	1	678466	682284	678665	678405	678535	113
YGR098C	chrVII	687458	682566	-1	687708	682398	687644	687901	687773	110
YGR099W	chrVII	687899	689965	1	687834	690028	687901	687644	687773	110
YGR100W	chrVII	690245	693097	1	690105	693226	690207	689944	690076	116
YGR101W	chrVII	693363	694403	1	693341	694523	693370	693100	693235	123
YGR102C	chrVII	695135	694584	-1	695141	694410	695114	695419	695267	158
YGR103W	chrVII	695417	697234	1	695366	697374	695419	695114	695267	158
YGR104C	chrVII	698368	697445	-1	698436	697368	698365	698604	698485	92
YGR105W	chrVII	698599	698832	1	698550	699004	698604	698365	698485	92
YGR106C	chrVII	699786	698989	-1	699843	698885	699794	700150	699972	209
YGR108W	chrVII	703636	705051	1	703418	705215	703161	702885	703023	129
YGR109C	chrVII	706501	705359	-1	706580	705247	706733	706997	706865	117
YGR110W	chrVII	713709	715046	1	713709	715046	713700	713425	713563	128
YGR112W	chrVII	717358	718527	1	717300	718689	717339	717101	717220	91
YGR113W	chrVII	718893	719924	1	718841	720242	718869	718592	718731	130
YGR116W	chrVII	720409	724764	1	720358	724862	720371	720102	720237	122
YGR118W	chrVII	726974	727730	1	726951	727903	726972	726433	726703	392
YGR119C	chrVII	729671	728046	-1	729780	727965	729705	730008	729857	156
YGR120C	chrVII	730821	730033	-1	730854	729867	730800	731014	730907	67
YGR121C	chrVII	732927	731449	-1	733183	731309	732969	733218	733094	102
YGR122W	chrVII	733935	735143	1	733792	735514	733969	733734	733852	88
YGR123C	chrVII	738203	736662	-1	738269	736514	738196	738490	738343	147
YGR124W	chrVII	739944	741662	1	739915	741774	739964	739591	739778	226
YGR128C	chrVII	750091	747950	-1	750117	747868	750095	750412	750254	170
YGR129W	chrVII	750400	751047	1	750351	751300	750412	750095	750254	170
YGR130C	chrVII	753844	751394	-1	753977	751219	753917	754212	754065	148
YGR131W	chrVII	754726	755250	1	754605	755350	754616	754366	754491	103
YGR132C	chrVII	756452	755589	-1	756503	755345	756453	756742	756598	142
YGR133W	chrVII	756896	757447	1	756926	757630	756952	756742	756847	63
YGR134W	chrVII	757770	761138	1	757613	761278	757655	757410	757533	98
YGR135W	chrVII	761392	762168	1	761314	762247	761381	761100	761241	134
YGR136W	chrVII	762428	763153	1	762411	763402	762449	762129	762289	173
YGR138C	chrVII	765606	763762	-1	765886	763676	766069	766650	766360	434
YGR140W	chrVII	767429	770299	1	767484	770376	767514	767248	767381	119
YGR141W	chrVII	770569	771972	1	770549	772068	770569	770281	770425	141
YGR142W	chrVII	772454	773686	1	772395	773781	772338	771954	772146	237
YGR143W	chrVII	775193	777508	1	774725	777881	774688	774213	774451	328
YGR144W	chrVII	780399	781379	1	780142	781461	780219	779864	780042	208
YGR145W	chrVII	781767	783890	1	781712	783929	781774	781488	781631	139
YGR146C	chrVII	784858	784223	-1	785155	784018	785468	785984	785726	369
YGR147C	chrVII	786920	786054	-1	786983	785936	786944	787226	787085	135
YGR148C	chrVII	788178	787312	-1	787786	787227	788140	788672	788406	385
YGR150C	chrVII	793053	790459	-1	793094	790360	793027	793284	793156	110
YGR152C	chrVII	795492	794674	-1	795657	794620	795609	795900	795755	144
YGR154C	chrVII	797868	796798	-1	798178	796613	798213	798506	798360	146
YGR155W	chrVII	798543	800066	1	798507	800204	798506	798213	798360	146
YGR156W	chrVII	800546	801823	1	800412	801876	800427	800123	800275	157
YGR157W	chrVII	802440	805049	1	802187	805157	802228	801864	802046	217
YGR158C	chrVII	806021	805269	-1	806085	805093	806050	806344	806197	147
YGR159C	chrVII	807656	806412	-1	807700	806262	807727	808094	807911	220
YGR162W	chrVII	824059	826917	1	824023	827028	824002	823642	823822	213
YGR163W	chrVII	827552	828577	1	827495	828638	827543	827264	827404	132
YGR165W	chrVII	829116	830153	1	829061	830314	829130	828904	829017	79
YGR166W	chrVII	830515	832197	1	830435	832255	830490	830207	830349	136
YGR167W	chrVII	832456	833157	1	832402	833340	832422	832165	832294	110
YGR169C	chrVII	835903	834689	-1	835929	834597	835862	836093	835978	84
YGR170W	chrVII	837142	840558	1	837086	840833	837125	836687	836906	291
YGR171C	chrVII	842551	840824	-1	842574	840710	842521	842739	842630	71
YGR172C	chrVII	843591	842845	-1	843616	842722	843571	843844	843708	126
YGR173W	chrVII	843854	844960	1	843803	844996	843844	843571	843708	126
YGR174C	chrVII	846405	845893	-1	846353	845765	846308	846567	846438	112
YGR175C	chrVII	848423	846933	-1	848521	846754	848396	848684	848540	141
YGR177C	chrVII	850436	848829	-1	850499	848613	850515	850745	850630	83
YGR178C	chrVII	853215	851047	-1	853443	850928	853388	853713	853551	178
YGR179C	chrVII	854895	853675	-1	854937	853601	854911	855181	855046	123
YGR180C	chrVII	856301	855264	-1	856510	855141	856268	856559	856414	144
YGR181W	chrVII	858287	858604	1	858212	858785	858269	858019	858144	103
YGR183C	chrVII	859476	859063	-1	859546	858705	859500	859854	859677	207
YGR184C	chrVII	865753	859901	-1	866127	859819	866130	866373	866252	96
YGR185C	chrVII	867520	866336	-1	867552	866242	867498	867796	867647	151
YGR186W	chrVII	867774	869981	1	867764	870116	867796	867498	867647	151
YGR187C	chrVII	871416	870232	-1	871501	870113	871421	871764	871593	196
YGR188C	chrVII	875109	872044	-1	875162	871900	875115	875385	875250	123
YGR189C	chrVII	878192	876669	-1	878270	876550	878430	878947	878689	370
YGR191W	chrVII	880420	882231	1	880219	882453	880245	879940	880093	158
YGR192C	chrVII	883810	882812	-1	883849	882706	883682	884528	884105	699
YGR193C	chrVII	885741	884509	-1	885830	884389	885776	886042	885909	119
YGR194C	chrVII	887875	886073	-1	887856	885920	887794	888078	887936	137
YGR195W	chrVII	888882	889622	1	888776	889699	888804	888530	888667	127
YGR196C	chrVII	892186	889733	-1	892245	889626	892200	892497	892349	150
YGR197C	chrVII	894140	892497	-1	894346	892431	894288	894692	894490	257
YGR198W	chrVII	894693	897146	1	894656	897242	894692	894288	894490	257
YGR199W	chrVII	897502	899781	1	897474	899861	897510	897207	897359	156
YGR200C	chrVII	902270	899904	-1	902329	899878	902284	902538	902411	107
YGR202C	chrVII	904748	903474	-1	904748	903346	904896	905310	905103	267
YGR203W	chrVII	905237	905683	1	905226	905872	905310	904896	905103	267
YGR204W	chrVII	905934	908774	1	905895	908824	905932	905310	905621	475
YGR205W	chrVII	909213	910085	1	909083	910212	909131	908823	908977	161
YGR206W	chrVII	910432	910737	1	910408	910824	910485	910209	910347	129
YGR207C	chrVII	911628	910843	-1	911658	910733	911606	911885	911746	132
YGR208W	chrVII	911883	912812	1	911863	912851	911885	911606	911746	132
YGR209C	chrVII	913227	912913	-1	913280	912830	913268	913522	913395	107
YGR211W	chrVII	915241	916701	1	915139	916900	915181	914805	914993	229
YGR212W	chrVII	917040	918446	1	917036	918625	917090	916818	916954	125
YGR213C	chrVII	919465	918512	-1	919860	918512	919614	919885	919750	124
YGR214W	chrVII	920575	921788	1	920556	921862	920573	919856	920215	570
YGR215W	chrVII	922175	922507	1	922124	922599	922159	921881	922020	131
YGR216C	chrVII	924462	922633	-1	924509	922595	924443	924716	924580	126
YGR217W	chrVII	924696	930815	1	924655	930876	924716	924443	924580	126
YGR218W	chrVII	932541	935795	1	932242	936000	932288	931990	932139	151
YGR220C	chrVII	936883	936074	-1	936889	936001	936834	937125	936980	144
YGR221C	chrVII	938992	937124	-1	938992	937048	939108	939415	939262	160
YGR222W	chrVII	939923	940804	1	939923	940896	939951	939671	939811	133
YGR223C	chrVII	942215	940869	-1	942274	940796	942214	942436	942325	75
YGR224W	chrVII	942806	944647	1	942806	944647	942710	942436	942573	127
YGR225W	chrVII	945145	947019	1	945038	947019	945085	944806	944946	132
YGR227W	chrVII	947420	948997	1	947352	949161	947395	947130	947263	118
YGR229C	chrVII	950899	949382	-1	951175	949179	951173	951610	951392	290
YGR230W	chrVII	951894	952307	1	952032	952473	952027	951748	951888	132
YGR231C	chrVII	953480	952548	-1	953528	952321	953490	953770	953630	133
YGR232W	chrVII	953960	954646	1	953938	954706	953980	953798	953889	35
YGR233C	chrVII	958210	954674	-1	958399	954611	958442	958720	958581	131
YGR234W	chrVII	959904	961103	1	959884	961371	960014	959688	959851	179
YGR236C	chrVII	962817	962530	-1	962817	962530	963018	963228	963123	63
YGR238C	chrVII	968687	966039	-1	968687	965955	968608	968850	968729	95
YGR239C	chrVII	970053	969187	-1	970129	969088	970108	970399	970254	144
YGR240C	chrVII	973734	970771	-1	973981	970534	973915	974417	974166	355
YGR241C	chrVII	976581	974875	-1	976748	974803	976685	977224	976955	392
YGR244C	chrVII	979319	978036	-1	979427	977924	979375	979704	979540	182
YGR245C	chrVII	982068	979765	-1	982155	979627	982105	982405	982255	153
YGR246C	chrVII	984272	982482	-1	984301	982320	984233	984469	984351	89
YGR247W	chrVII	984966	985685	1	984835	985742	984876	984624	984750	105
YGR248W	chrVII	985972	986739	1	985972	986836	985886	985683	985785	56
YGR249W	chrVII	988049	989419	1	987782	989419	987834	986789	987312	898
YGR250C	chrVII	993521	991176	-1	993772	991065	994071	994347	994209	129
YGR251W	chrVII	995639	996229	1	995611	996572	995640	995367	995504	126
YGR252W	chrVII	996869	998188	1	996797	998387	996856	996602	996729	107
YGR253C	chrVII	999140	998358	-1	999187	998301	999105	999424	999265	172
YGR254W	chrVII	1000927	1002240	1	1000890	1002388	1000710	1000236	1000473	327
YGR255C	chrVII	1003962	1002523	-1	1004045	1002468	1003999	1004482	1004241	336
YGR256W	chrVII	1004624	1006102	1	1004566	1006368	1004482	1003999	1004241	336
YGR257C	chrVII	1007305	1006205	-1	1007409	1006128	1007376	1007636	1007506	113
YGR258C	chrVII	1010766	1007671	-1	1010794	1007613	1010764	1011044	1010904	133
YGR260W	chrVII	1012485	1014089	1	1012491	1014214	1012542	1012250	1012396	145
YGR261C	chrVII	1016750	1014321	-1	1016786	1014208	1016742	1017001	1016872	112
YGR262C	chrVII	1017759	1016974	-1	1017788	1016882	1017739	1017992	1017866	106
YGR263C	chrVII	1019241	1017967	-1	1019302	1017886	1019201	1019425	1019313	77
YGR264C	chrVII	1021853	1019598	-1	1021904	1019397	1021853	1022172	1022013	172
YGR266W	chrVII	1022656	1024761	1	1022592	1025005	1022657	1022329	1022493	181
YGR267C	chrVII	1025735	1025004	-1	1025910	1024937	1025857	1026170	1026014	166
YGR268C	chrVII	1026653	1026057	-1	1026679	1025860	1026631	1026956	1026794	178
YGR270W	chrVII	1027370	1031509	1	1026903	1031580	1027291	1026956	1027124	188
YGR271W	chrVII	1031791	1037694	1	1031768	1037835	1031805	1031560	1031683	98
YGR271C-A	chrVII	1038501	1037800	-1	1038551	1037707	1038501	1038771	1038636	123
YGR274C	chrVII	1043095	1039895	-1	1043116	1039809	1043059	1043311	1043185	105
YGR275W	chrVII	1043276	1043749	1	1043262	1043833	1043311	1043059	1043185	105
YGR276C	chrVII	1045480	1043819	-1	1045494	1043743	1045446	1045694	1045570	101
YGR277C	chrVII	1046561	1045644	-1	1046566	1045606	1046527	1046760	1046644	86
YGR278W	chrVII	1046731	1048464	1	1046721	1048573	1046760	1046527	1046644	86
YGR279C	chrVII	1049958	1048798	-1	1050053	1048559	1050051	1050637	1050344	439
YGR280C	chrVII	1051725	1050910	-1	1051759	1050696	1051702	1051990	1051846	141
YGR281W	chrVII	1052824	1057257	1	1052643	1057441	1052596	1052193	1052395	256
YGR282C	chrVII	1058724	1057783	-1	1058748	1057520	1058672	1059078	1058875	259
YGR283C	chrVII	1060040	1059015	-1	1060067	1058911	1060025	1060302	1060164	130
YGR284C	chrVII	1061590	1060658	-1	1061639	1060473	1061598	1061897	1061748	152
YGR285C	chrVII	1063153	1061852	-1	1063185	1061786	1063123	1063695	1063409	425
YGR286C	chrVII	1064940	1063813	-1	1065050	1063653	1065131	1065400	1065266	122
YGR287C	chrVII	1068991	1067222	-1	1069126	1067113	1069161	1069502	1069332	194
YGR288W	chrVII	1070293	1071714	1	1070301	1071714	1070276	1070000	1070138	129
YGR289C	chrVII	1075813	1073963	-1	1075813	1073806	1076102	1076432	1076267	183
YGR292W	chrVII	1076599	1078353	1	1076394	1078353	1076432	1076102	1076267	183
YGR295C	chrVII	1082729	1081584	-1	1082736	1081503	1082660	1082965	1082813	158
YGR296W	chrVII	1084864	1090591	1	1084795	1090668	1084853	1084225	1084539	481
YHL048W	chrVIII	6401	7546	1	6391	7650	6471	6170	6321	154
YHL046C	chrVIII	12285	11923	-1	12285	11923	12504	12782	12643	131
YHL043W	chrVIII	14901	15413	1	14901	15413	14982	14740	14861	95
YHL040C	chrVIII	20971	19088	-1	21009	18836	21117	21320	21219	56
YHL039W	chrVIII	21783	23540	1	21731	23608	21772	21529	21651	96
YHL038C	chrVIII	25509	23617	-1	25544	23488	25495	25758	25627	116
YHL036W	chrVIII	26241	27881	1	26211	27955	26194	25930	26062	117
YHL035C	chrVIII	32756	27978	-1	32854	27873	32783	32980	32882	50
YHL034C	chrVIII	34077	33193	-1	34196	33041	34135	34421	34278	139
YHL033C	chrVIII	36025	35255	-1	36045	35197	36004	36414	36209	263
YHL032C	chrVIII	38508	36379	-1	38587	36324	38530	38810	38670	133
YHL031C	chrVIII	39486	38815	-1	39497	38755	39462	39701	39582	92
YHL030W	chrVIII	40084	45690	1	40028	45743	40090	39805	39948	138
YHL028W	chrVIII	48763	50580	1	48241	50660	48653	48243	48448	263
YHL027W	chrVIII	51111	52988	1	51013	53199	51042	50567	50805	328
YHL025W	chrVIII	54851	55849	1	54792	55952	54860	54588	54724	125
YHL024W	chrVIII	56649	58790	1	56482	59097	56396	56020	56208	229
YHL023C	chrVIII	62563	59123	-1	62599	59070	62550	62951	62751	254
YHL022C	chrVIII	64157	62961	-1	64157	62867	64194	64514	64354	173
YHL021C	chrVIII	65859	64462	-1	65919	64378	65923	66120	66022	50
YHL020C	chrVIII	67456	66242	-1	67540	66126	67494	67767	67631	126
YHL019C	chrVIII	69548	67731	-1	69583	67627	69507	69743	69625	89
YHL016C	chrVIII	74244	72037	-1	74244	71923	74483	74664	74574	34
YHL015W	chrVIII	75412	75777	1	75382	76071	75423	75006	75215	270
YHL014C	chrVIII	77314	76097	-1	77325	76050	77276	77517	77397	94
YHL013C	chrVIII	78353	77430	-1	78344	77315	78330	78589	78460	112
YHL011C	chrVIII	81616	80654	-1	81716	80522	81707	82032	81870	178
YHL010C	chrVIII	83721	81964	-1	83771	81692	83726	83974	83850	101
YHL009C	chrVIII	85060	84068	-1	85184	83825	85145	85494	85320	202
YHL007C	chrVIII	97937	95118	-1	98074	94977	98042	98441	98242	252
YHL006C	chrVIII	98795	98343	-1	98858	98033	98843	99168	99006	178
YHL004W	chrVIII	99219	100403	1	99139	100498	99168	98890	99029	131
YHL003C	chrVIII	101883	100648	-1	102017	100392	101950	102253	102102	156
YHL002W	chrVIII	102612	103970	1	102593	104029	102625	102388	102507	90
YHL001W	chrVIII	104277	105091	1	104255	105214	104291	103910	104101	234
YHR001W	chrVIII	106055	107368	1	106032	107439	106045	105802	105924	96
YHR001W-A	chrVIII	107826	108122	1	107760	108334	107822	107493	107658	182
YHR002W	chrVIII	108812	109885	1	108662	110016	108713	108420	108567	146
YHR003C	chrVIII	111317	110028	-1	111336	109968	111274	111551	111413	130
YHR004C	chrVIII	113094	111754	-1	113175	111503	113172	113446	113309	127
YHR005C	chrVIII	114917	113499	-1	115003	113398	115046	115556	115301	363
YHR005C-A	chrVIII	115901	115620	-1	115935	115479	115880	116310	116095	283
YHR006W	chrVIII	117814	119439	1	117781	119566	117840	117509	117675	184
YHR007C	chrVIII	121683	120091	-1	121828	119809	121716	122055	121886	192
YHR008C	chrVIII	123590	122889	-1	123624	122718	123588	123923	123756	188
YHR010W	chrVIII	126521	127492	1	126486	127630	126547	125925	126236	475
YHR011W	chrVIII	127780	129120	1	127678	129210	127784	127412	127598	225
YHR012W	chrVIII	129481	130448	1	129460	130748	129501	129260	129381	94
YHR013C	chrVIII	131446	130730	-1	131479	130681	131424	131717	131571	146
YHR014W	chrVIII	132047	132922	1	132047	132922	131717	131424	131571	146
YHR015W	chrVIII	134554	136533	1	134532	136819	134543	134195	134369	201
YHR016C	chrVIII	138455	136881	-1	138516	136637	138470	138736	138603	119
YHR017W	chrVIII	138694	139851	1	138686	139941	138736	138470	138603	119
YHR018C	chrVIII	141402	140011	-1	141457	139859	141412	141702	141557	143
YHR019C	chrVIII	143558	141894	-1	143600	141791	143575	143916	143746	194
YHR020W	chrVIII	143996	146062	1	143877	146146	143916	143575	143746	194
YHR021C	chrVIII	148669	147871	-1	148738	147780	148671	149274	148973	456
YHR023W	chrVIII	151666	157452	1	151648	157554	151609	151256	151433	206
YHR024C	chrVIII	159192	157744	-1	159222	157497	159164	159449	159307	138
YHR025W	chrVIII	159438	160511	1	159422	160597	159449	159164	159307	138
YHR026W	chrVIII	160844	161485	1	160729	161694	160769	160487	160628	135
YHR027C	chrVIII	164711	161730	-1	164764	161606	164728	165008	164868	133
YHR028C	chrVIII	167434	164978	-1	167448	164874	167436	167706	167571	123
YHR029C	chrVIII	168561	167677	-1	168574	167600	168531	168825	168678	147
YHR030C	chrVIII	170344	168890	-1	170371	168823	170422	170789	170606	220
YHR031C	chrVIII	172970	170799	-1	173011	170641	172956	173295	173126	192
YHR032W	chrVIII	173344	175089	1	173217	175089	173295	172956	173126	192
YHR034C	chrVIII	177999	176965	-1	178042	176870	177977	178201	178089	77
YHR036W	chrVIII	180345	181760	1	180232	181972	180282	180013	180148	122
YHR037W	chrVIII	181977	183704	1	181925	183873	181962	181696	181829	119
YHR038W	chrVIII	184066	184758	1	184074	184848	184096	183840	183968	109
YHR039C	chrVIII	186809	184875	-1	186919	184750	186912	187184	187048	125
YHR039C-A	chrVIII	187679	187173	-1	187696	187064	187651	187950	187801	152
YHR040W	chrVIII	187924	189024	1	187908	189127	187950	187651	187801	152
YHR042W	chrVIII	190543	192618	1	190503	192837	190525	190228	190377	150
YHR043C	chrVIII	193545	192805	-1	193647	192691	193610	193852	193731	95
YHR044C	chrVIII	194808	194068	-1	194825	193947	194999	195207	195103	61
YHR046C	chrVIII	198285	197398	-1	198316	197228	198356	198624	198490	121
YHR047C	chrVIII	201310	198740	-1	201338	198592	201318	201706	201512	241
YHR049W	chrVIII	206462	207193	1	206423	207322	206435	206045	206240	243
YHR050W	chrVIII	207654	209303	1	207490	209353	207535	207235	207385	153
[truncated: 3,543 more rows]
